# Supplementary material for: Genome-Wide Identification and Characterization of WRKY Transcription Factors and Their Expression Profile in Loropetalum chinense var. rubrum
Source: Plants (Basel). 2023 May 27;12(11):2131. doi: 10.3390/plants12112131 (PMC10255886; doi:10.3390/plants12112131)
Supplement: Supplementary file 1 [file plants-12-02131-s001.zip]

Archive with 7 entries (7 files):
- Figure S1.pdf
- Table S1.xlsx
- Table S2.xlsx
- Table S3.xlsx
- Table S5.xlsx
- Table S6.xlsx
- Table.S4.pdf
