# Supplementary material for: Genome-Wide Identification and Characterization of WRKY Transcription Factors and Their Expression Profile in Loropetalum chinense var. rubrum
Source: Plants (Basel). 2023 May 27;12(11):2131. doi: 10.3390/plants12112131 (PMC10255886; doi:10.3390/plants12112131)
Supplement: Supplementary file 1 [file plants-12-02131-s001.zip › Table S1.xlsx]

## Sheet: AccessionReport
Table S1： Gene accession number of all LcWRKY gene.
Sequence ID	Rename	#Accession	Release Date
augustus79532.t1	LcWRKY1	OQ938449	05/13/2023
augustus45759.t1	LcWRKY2	OQ938450	05/13/2023
augustus39678.t1	LcWRKY3	OQ938451	05/13/2023
augustus61312.t1	LcWRKY4	OQ938452	05/13/2023
augustus19805.t1	LcWRKY5	OQ938453	05/13/2023
augustus43926.t1	LcWRKY6	OQ938454	05/13/2023
augustus18960.t1	LcWRKY7	OQ938455	05/13/2023
augustus34013.t1	LcWRKY8	OQ938456	05/13/2023
augustus34012.t1	LcWRKY9	OQ938457	05/13/2023
augustus56015.t1	LcWRKY10	OQ938458	05/13/2023
augustus67305.t1	LcWRKY11	OQ938459	05/13/2023
augustus31214.t1	LcWRKY12	OQ938460	05/13/2023
augustus31185.t1	LcWRKY13	OQ938461	05/13/2023
augustus32616.t1	LcWRKY14	OQ938462	05/13/2023
augustus75016.t1	LcWRKY15	OQ938463	05/13/2023
augustus06538.t1	LcWRKY16	OQ938464	05/13/2023
augustus39825.t1	LcWRKY17	OQ938465	05/13/2023
augustus02074.t1	LcWRKY18	OQ938466	05/13/2023
augustus02054.t1	LcWRKY19	OQ938467	05/13/2023
augustus53007.t1	LcWRKY20	OQ938468	05/13/2023
augustus35146.t1	LcWRKY21	OQ938469	05/13/2023
augustus04332.t1	LcWRKY22	OQ938470	05/13/2023
augustus80664.t1	LcWRKY23	OQ938471	05/13/2023
augustus38878.t1	LcWRKY24	OQ938472	05/13/2023
augustus70200.t1	LcWRKY25	OQ938473	05/13/2023
augustus26699.t1	LcWRKY26	OQ938474	05/13/2023
augustus26583.t1	LcWRKY27	OQ938475	05/13/2023
augustus79709.t1	LcWRKY28	OQ938476	05/13/2023
augustus78712.t1	LcWRKY29	OQ938477	05/13/2023
augustus79284.t1	LcWRKY30	OQ938478	05/13/2023
augustus36120.t1	LcWRKY31	OQ938479	05/13/2023
augustus36071.t1	LcWRKY32	OQ938480	05/13/2023
augustus36072.t1	LcWRKY33	OQ938481	05/13/2023
augustus67860.t1	LcWRKY34	OQ938482	05/13/2023
augustus63571.t1	LcWRKY35	OQ938483	05/13/2023
augustus43450.t1	LcWRKY36	OQ938484	05/13/2023
augustus80841.t1	LcWRKY37	OQ938485	05/13/2023
augustus06064.t1	LcWRKY38	OQ938486	05/13/2023
augustus05771.t1	LcWRKY39	OQ938487	05/13/2023
augustus15459.t1	LcWRKY40	OQ938488	05/13/2023
augustus15461.t1	LcWRKY41	OQ938489	05/13/2023
augustus17586.t1	LcWRKY42	OQ938490	05/13/2023
augustus64738.t1	LcWRKY43	OQ938491	05/13/2023
augustus03162.t1	LcWRKY44	OQ938492	05/13/2023
augustus77086.t1	LcWRKY45	OQ938493	05/13/2023
augustus66513.t1	LcWRKY46	OQ938494	05/13/2023
augustus54607.t1	LcWRKY47	OQ938495	05/13/2023
augustus34353.t1	LcWRKY48	OQ938496	05/13/2023
augustus63821.t1	LcWRKY49	OQ938497	05/13/2023
augustus44279.t1	LcWRKY50	OQ938498	05/13/2023
augustus55937.t1	LcWRKY51	OQ938499	05/13/2023
augustus66669.t1	LcWRKY52	OQ938500	05/13/2023
augustus17190.t1	LcWRKY53	OQ938501	05/13/2023
augustus44319.t1	LcWRKY54	OQ938502	05/13/2023
augustus13809.t1	LcWRKY55	OQ938503	05/13/2023
augustus15978.t1	LcWRKY56	OQ938504	05/13/2023
augustus46502.t1	LcWRKY57	OQ938505	05/13/2023
augustus68560.t1	LcWRKY58	OQ938506	05/13/2023
augustus48980.t1	LcWRKY59	OQ938507	05/13/2023
augustus48988.t1	LcWRKY60	OQ938508	05/13/2023
augustus49058.t1	LcWRKY61	OQ938509	05/13/2023
augustus39209.t1	LcWRKY62	OQ938510	05/13/2023
augustus61539.t1	LcWRKY63	OQ938511	05/13/2023
augustus39108.t1	LcWRKY64	OQ938512	05/13/2023
augustus38604.t1	LcWRKY65	OQ938513	05/13/2023
augustus69728.t1	LcWRKY66	OQ938514	05/13/2023
augustus16677.t1	LcWRKY67	OQ938515	05/13/2023
augustus16954.t1	LcWRKY68	OQ938516	05/13/2023
augustus69059.t1	LcWRKY69	OQ938517	05/13/2023
augustus53131.t1	LcWRKY70	OQ938518	05/13/2023
augustus56402.t1	LcWRKY71	OQ938519	05/13/2023
augustus56401.t1	LcWRKY72	OQ938520	05/13/2023
augustus62150.t1	LcWRKY73	OQ938521	05/13/2023
augustus24154.t1	LcWRKY74	OQ938522	05/13/2023
augustus24261.t1	LcWRKY75	OQ938523	05/13/2023
augustus13036.t1	LcWRKY76	OQ938524	05/13/2023
augustus38956.t1	LcWRKY77	OQ938525	05/13/2023
augustus37479.t1	LcWRKY78	OQ938526	05/13/2023
augustus79292.t1	LcWRKY79	OQ938527	05/13/2023
