# Supplementary material for: Genome-Wide Identification and Characterization of WRKY Transcription Factors and Their Expression Profile in Loropetalum chinense var. rubrum
Source: Plants (Basel). 2023 May 27;12(11):2131. doi: 10.3390/plants12112131 (PMC10255886; doi:10.3390/plants12112131)
Supplement: Supplementary file 1 [file plants-12-02131-s001.zip › Table S2.xlsx]

## Sheet: 理化性质和亚细胞定位预测
Table S2. Information of the WRKY transcription factor family in L. chinense var. rubrum
Rename	Gene ID	Chr	aa（Length）	Subcellular Localization	pI	Mw	Group
LcWRKY1	augustus79532.t1	chr1	285	Nucleus	5.03	32607.3	Ⅱd
LcWRKY2	augustus45759.t1	chr1	530	Nucleus	8.74	58270.5	Ⅱb
LcWRKY3	augustus39678.t1	chr1	532	Nucleus	8.41	58144.2	Ⅱb
LcWRKY4	augustus61312.t1	chr1	271	Nucleus	4.84	31174.4	Ⅱd
LcWRKY5	augustus19805.t1	chr1	532	Nucleus	8.61	58113.2	Ⅱb
LcWRKY6	augustus43926.t1	chr1	336	Nucleus	9.54	37584.5	Ⅱd
LcWRKY7	augustus18960.t1	chr1	336	Nucleus	9.54	37569.5	Ⅱd
LcWRKY8	augustus34013.t1	chr2	554	Nucleus	8.45	61192.7	Ⅱb
LcWRKY9	augustus34012.t1	chr2	522	Nucleus	7.95	56293.2	Ⅱb
LcWRKY10	augustus56015.t1	chr2	189	Nucleus	9.2	21638.3	Ⅱc
LcWRKY11	augustus67305.t1	chr3	630	Nucleus	6.23	68275.8	Ⅱb
LcWRKY12	augustus31214.t1	chr3	424	Nucleus	6.2	46508.3	Ⅰ
LcWRKY13	augustus31185.t1	chr3	611	Nucleus	6.42	66321.8	Ⅱb
LcWRKY14	augustus32616.t1	chr3	222	Nucleus	7.77	24786.6	Ⅰ
LcWRKY15	augustus75016.t1	chr3	332	Nucleus	6.79	36890.6	Ⅱc
LcWRKY16	augustus06538.t1	chr3	332	Nucleus	6.79	36889.6	Ⅱc
LcWRKY17	augustus39825.t1	chr3	221	Nucleus	9.35	25062.4	Ⅱc
LcWRKY18	augustus02074.t1	chr3	177	Nucleus	9.05	20094.5	Ⅱc
LcWRKY19	augustus02054.t1	chr3	222	Nucleus	9.35	25167.5	Ⅱc
LcWRKY20	augustus53007.t1	chr3	320	Nucleus	9.43	35421.8	Ⅱd
LcWRKY21	augustus35146.t1	chr4	343	Nucleus	5.29	38202.4	Ⅲ
LcWRKY22	augustus04332.t1	chr4	164	Nucleus	6.38	18373.1	Ⅱc
LcWRKY23	augustus80664.t1	chr4	164	Nucleus	6.38	18359	Ⅱc
LcWRKY24	augustus38878.t1	chr 4	293	Nucleus	8.81	32275.4	Ⅱa
LcWRKY25	augustus70200.t1	chr4	460	Nucleus	8.76	51353.9	Ⅰ
LcWRKY26	augustus26699.t1	chr4	460	Nucleus	8.73	51369.9	Ⅰ
LcWRKY27	augustus26583.t1	chr4	294	Nucleus	8.81	32421.5	Ⅱa
LcWRKY28	augustus79709.t1	chr5	433	Nucleus	8.83	47739.7	Ⅱb
LcWRKY29	augustus78712.t1	chr5	228	Nucleus	7.12	26139.2	Ⅲ
LcWRKY30	augustus79284.t1	chr5	345	Nucleus	5.32	39248.4	Ⅲ
LcWRKY31	augustus36120.t1	chr5	368	Nucleus	5.71	41042.2	Ⅱe
LcWRKY32	augustus36071.t1	chr5	221	Nucleus	8.42	25617.6	Ⅲ
LcWRKY33	augustus36072.t1	chr5	360	Nucleus	5.79	40020.2	Ⅲ
LcWRKY34	augustus67860.t1	chr6	321	Nucleus	5.57	36031.7	Ⅲ
LcWRKY35	augustus63571.t1	chr6	321	Nucleus	5.57	36031.7	Ⅲ
LcWRKY36	augustus43450.t1	chr6	375	Nucleus	5.32	41490.2	Ⅱc
LcWRKY37	augustus80841.t1	chr6	461	Nucleus	8.97	51019.4	Ⅰ
LcWRKY38	augustus06064.t1	chr6	459	Nucleus	8.87	50772.9	Ⅰ
LcWRKY39	augustus05771.t1	chr6	433	Nucleus	8.9	48140.8	Ⅰ
LcWRKY40	augustus15459.t1	chr7	316	Nucleus	8.33	35643	Ⅱa
LcWRKY41	augustus15461.t1	chr7	317	Nucleus	8.92	35410.5	Ⅱa
LcWRKY42	augustus17586.t1	chr7	131	Nucleus	9.62	15229	Ⅱc
LcWRKY43	augustus64738.t1	chr7	578	Nucleus	5.93	63113.1	Ⅱc
LcWRKY44	augustus03162.t1	chr7	497	Nucleus	5.74	54523.9	Ⅱc
LcWRKY45	augustus77086.t1	chr8	450	Nucleus	4.93	48880.1	Ⅱe
LcWRKY46	augustus66513.t1	chr8	339	Nucleus	7.73	37617.7	Ⅱc
LcWRKY47	augustus54607.t1	chr8	339	Nucleus	7.73	37590.6	Ⅱc
LcWRKY48	augustus34353.t1	chr8	275	Nucleus	5.21	30536	Ⅱe
LcWRKY49	augustus63821.t1	chr8	275	Nucleus	5.21	30566	Ⅱe
LcWRKY50	augustus44279.t1	chr8	629	Nucleus	6.45	67697	Ⅱb
LcWRKY51	augustus55937.t1	chr8	568	Nucleus	6.33	62012.1	Ⅰ
LcWRKY52	augustus66669.t1	chr8	568	Nucleus	6.33	62044.1	Ⅰ
LcWRKY53	augustus17190.t1	chr9	361	Nucleus	9.57	39805.8	Ⅱd
LcWRKY54	augustus44319.t1	chr9	362	Nucleus	9.57	39966	Ⅱd
LcWRKY55	augustus13809.t1	chr9	356	Nucleus	9.75	40207.7	Ⅱd
LcWRKY56	augustus15978.t1	chr9	794	Nucleus	5.77	87410.2	Ⅰ
LcWRKY57	augustus46502.t1	chr10	528	Nucleus	5.46	58349.4	Ⅰ
LcWRKY58	augustus68560.t1	chr10	196	Nucleus	9.38	22166.2	Ⅱc
LcWRKY59	augustus48980.t1	chr10	339	Nucleus	5.71	37155	Ⅱe
LcWRKY60	augustus48988.t1	chr10	196	Nucleus	9.38	22166.2	Ⅱc
LcWRKY61	augustus49058.t1	chr10	364	Nucleus	5.6	40999.2	Ⅲ
LcWRKY62	augustus39209.t1	chr10	364	Nucleus	5.6	41041.3	Ⅲ
LcWRKY63	augustus61539.t1	chr11	526	Nucleus	6.74	57661.5	Ⅱb
LcWRKY64	augustus39108.t1	chr11	603	Nucleus	6.88	65790.6	Ⅰ
LcWRKY65	augustus38604.t1	chr11	603	Nucleus	6.88	65790.6	Ⅰ
LcWRKY66	augustus69728.t1	chr11	659	Nucleus	5.48	71071.1	Ⅱc
LcWRKY67	augustus16677.t1	chr11	585	Nucleus	8.5	63572.1	Ⅱb
LcWRKY68	augustus16954.t1	chr11	545	Nucleus	8.69	59739.5	Ⅰ
LcWRKY69	augustus69059.t1	chr11	528	Nucleus.	8.12	57814.9	Ⅰ
LcWRKY70	augustus53131.t1	chr11	165	Nucleus	9.7	19300.8	Ⅱc
LcWRKY71	augustus56402.t1	chr11	193	Nucleus	9.67	22102.9	Ⅱc
LcWRKY72	augustus56401.t1	chr11	147	Nucleus	9.75	17085.3	Ⅱc
LcWRKY73	augustus62150.t1	chr12	360	Nucleus	5.9	40747.2	Ⅲ
LcWRKY74	augustus24154.t1	chr12	360	Nucleus	5.9	40777.2	Ⅲ
LcWRKY75	augustus24261.t1	chr12	308	Nucleus	8.38	34095.3	Ⅱe
LcWRKY76	augustus13036.t1	chr12	329	Nucleus	9.42	36934.1	Ⅱe
LcWRKY77	augustus38956.t1	chr12	490	Nucleus	7.04	52721.4	Ⅰ
LcWRKY78	augustus37479.t1	chr12	508	Nucleus	6.53	55473.8	Ⅱb
LcWRKY79	augustus79292.t1	chr12	586	Nucleus	5.86	64017.1	Ⅱb
