# Supplementary material for: Genome-Wide Identification and Characterization of WRKY Transcription Factors and Their Expression Profile in Loropetalum chinense var. rubrum
Source: Plants (Basel). 2023 May 27;12(11):2131. doi: 10.3390/plants12112131 (PMC10255886; doi:10.3390/plants12112131)
Supplement: Supplementary file 1 [file plants-12-02131-s001.zip › Table S3.xlsx]

## Sheet: plantCARE_output_PlantCARE_2821
Table S3. Prediction of cis-acting elements in the LcWRKY promoter region
LcWRKY1	LTR	CCGAAA	86	6	+	Hordeum vulgare	cis-acting element involved in low-temperature responsiveness
LcWRKY1	LTR	CCGAAA	188	6	+	Hordeum vulgare	cis-acting element involved in low-temperature responsiveness
LcWRKY1	O2-site	GATGACATGG	1754	9	-	Zea mays	cis-acting regulatory element involved in zein metabolism regulation
LcWRKY1	TCT-motif	TCTTAC	1	6	-	Arabidopsis thaliana	part of a light responsive element
LcWRKY1	TCT-motif	TCTTAC	1300	6	+	Arabidopsis thaliana	part of a light responsive element
LcWRKY1	TCT-motif	TCTTAC	1323	6	+	Arabidopsis thaliana	part of a light responsive element
LcWRKY1	MYC	CAATTG	595	6	+	Arabidopsis thaliana
LcWRKY1	MYC	CATGTG	656	6	-	Arabidopsis thaliana
LcWRKY1	MYC	CATTTG	918	6	+	Arabidopsis thaliana
LcWRKY1	MYC	CAATTG	1007	6	-	Arabidopsis thaliana
LcWRKY1	MYC	CATTTG	1502	6	+	Arabidopsis thaliana
LcWRKY1	Unnamed__4	CTCC	338	4	+	Petroselinum hortense
LcWRKY1	Unnamed__4	CTCC	341	4	+	Petroselinum hortense
LcWRKY1	Unnamed__4	CTCC	351	4	-	Petroselinum hortense
LcWRKY1	Unnamed__4	CTCC	502	4	+	Petroselinum hortense
LcWRKY1	Unnamed__4	CTCC	516	4	-	Petroselinum hortense
LcWRKY1	Unnamed__4	CTCC	661	4	-	Petroselinum hortense
LcWRKY1	Unnamed__4	CTCC	743	4	-	Petroselinum hortense
LcWRKY1	Unnamed__4	CTCC	869	4	-	Petroselinum hortense
LcWRKY1	Unnamed__4	CTCC	901	4	-	Petroselinum hortense
LcWRKY1	Unnamed__4	CTCC	1187	4	-	Petroselinum hortense
LcWRKY1	Unnamed__4	CTCC	1272	4	-	Petroselinum hortense
LcWRKY1	Unnamed__4	CTCC	1492	4	+	Petroselinum hortense
LcWRKY1	Unnamed__4	CTCC	1556	4	+	Petroselinum hortense
LcWRKY1	Unnamed__4	CTCC	1808	4	-	Petroselinum hortense
LcWRKY1	Unnamed__4	CTCC	1813	4	-	Petroselinum hortense
LcWRKY1	Unnamed__4	CTCC	1977	4	+	Petroselinum hortense
LcWRKY1	Box 4	ATTAAT	1687	6	-	Petroselinum crispum	part of a conserved DNA module involved in light responsiveness
LcWRKY1	Box 4	ATTAAT	1847	6	-	Petroselinum crispum	part of a conserved DNA module involved in light responsiveness
LcWRKY1	Unnamed__6	taTAAATATct	222	10	-	Zea mays
LcWRKY1	Unnamed__6	taTAAATATct	1785	10	-	Zea mays
LcWRKY1	STRE	AGGGG	274	5	+	Arabidopsis thaliana
LcWRKY1	STRE	AGGGG	629	5	-	Arabidopsis thaliana
LcWRKY1	TCA-element	CCATCTTTTT	1229	9	+	Nicotiana tabacum	cis-acting element involved in salicylic acid responsiveness
LcWRKY1	TATA-box	TATA	153	4	+	Arabidopsis thaliana	core promoter element around -30 of transcription start
LcWRKY1	TATA-box	ATTATA	161	6	+	Brassica napus	core promoter element around -30 of transcription start
LcWRKY1	TATA-box	TATAA	162	5	-	Arabidopsis thaliana	core promoter element around -30 of transcription start
LcWRKY1	TATA-box	TATA	163	4	+	Arabidopsis thaliana	core promoter element around -30 of transcription start
LcWRKY1	TATA-box	TATAAATA	225	8	-	Daucus carota	core promoter element around -30 of transcription start
LcWRKY1	TATA-box	TATAAAT	226	7	-	Brassica juncea	core promoter element around -30 of transcription start
LcWRKY1	TATA-box	TATAAA	227	6	-	Helianthus annuus	core promoter element around -30 of transcription start
LcWRKY1	TATA-box	TATAA	228	5	-	Arabidopsis thaliana	core promoter element around -30 of transcription start
LcWRKY1	TATA-box	TATA	229	4	+	Arabidopsis thaliana	core promoter element around -30 of transcription start
LcWRKY1	TATA-box	TATA	371	4	+	Arabidopsis thaliana	core promoter element around -30 of transcription start
LcWRKY1	TATA-box	TATAAA	421	6	-	Helianthus annuus	core promoter element around -30 of transcription start
LcWRKY1	TATA-box	TATAA	422	5	-	Arabidopsis thaliana	core promoter element around -30 of transcription start
LcWRKY1	TATA-box	TATA	423	4	+	Arabidopsis thaliana	core promoter element around -30 of transcription start
LcWRKY1	TATA-box	TATA	730	4	+	Arabidopsis thaliana	core promoter element around -30 of transcription start
LcWRKY1	TATA-box	ATATAT	1001	6	-	Brassica napus	core promoter element around -30 of transcription start
LcWRKY1	TATA-box	TATA	1002	4	-	Arabidopsis thaliana	core promoter element around -30 of transcription start
LcWRKY1	TATA-box	ATTATA	1057	6	+	Brassica napus	core promoter element around -30 of transcription start
LcWRKY1	TATA-box	TATAA	1058	5	-	Arabidopsis thaliana	core promoter element around -30 of transcription start
LcWRKY1	TATA-box	TATA	1059	4	-	Arabidopsis thaliana	core promoter element around -30 of transcription start
LcWRKY1	TATA-box	TATAAA	1065	6	-	Helianthus annuus	core promoter element around -30 of transcription start
LcWRKY1	TATA-box	TATAA	1066	5	-	Arabidopsis thaliana	core promoter element around -30 of transcription start
LcWRKY1	TATA-box	TATA	1067	4	-	Arabidopsis thaliana	core promoter element around -30 of transcription start
LcWRKY1	TATA-box	taTATAAAg	1072	9	-	Lycopersicon esculentum	core promoter element around -30 of transcription start
LcWRKY1	TATA-box	TATAAA	1073	6	-	Helianthus annuus	core promoter element around -30 of transcription start
LcWRKY1	TATA-box	TATATAA	1074	7	-	Arabidopsis thaliana	core promoter element around -30 of transcription start
LcWRKY1	TATA-box	TATATA	1075	6	-	Arabidopsis thaliana	core promoter element around -30 of transcription start
LcWRKY1	TATA-box	ATATAT	1076	6	-	Brassica napus	core promoter element around -30 of transcription start
LcWRKY1	TATA-box	TATA	1077	4	-	Arabidopsis thaliana	core promoter element around -30 of transcription start
LcWRKY1	TATA-box	TATA	1104	4	-	Arabidopsis thaliana	core promoter element around -30 of transcription start
LcWRKY1	TATA-box	TATAAAA	1116	7	-	Pisum sativum	core promoter element around -30 of transcription start
LcWRKY1	TATA-box	TATAAA	1117	6	-	Helianthus annuus	core promoter element around -30 of transcription start
LcWRKY1	TATA-box	TATAA	1118	5	-	Arabidopsis thaliana	core promoter element around -30 of transcription start
LcWRKY1	TATA-box	TATA	1119	4	-	Arabidopsis thaliana	core promoter element around -30 of transcription start
LcWRKY1	TATA-box	TATAAA	1250	6	-	Helianthus annuus	core promoter element around -30 of transcription start
LcWRKY1	TATA-box	TATAA	1251	5	-	Arabidopsis thaliana	core promoter element around -30 of transcription start
LcWRKY1	TATA-box	TATA	1252	4	-	Arabidopsis thaliana	core promoter element around -30 of transcription start
LcWRKY1	TATA-box	TATAA	1257	5	-	Arabidopsis thaliana	core promoter element around -30 of transcription start
LcWRKY1	TATA-box	TATA	1258	4	-	Arabidopsis thaliana	core promoter element around -30 of transcription start
LcWRKY1	TATA-box	TATAAAA	1644	7	-	Pisum sativum	core promoter element around -30 of transcription start
LcWRKY1	TATA-box	TATAAA	1645	6	-	Helianthus annuus	core promoter element around -30 of transcription start
LcWRKY1	TATA-box	TATAA	1646	5	-	Arabidopsis thaliana	core promoter element around -30 of transcription start
LcWRKY1	TATA-box	TATA	1647	4	-	Arabidopsis thaliana	core promoter element around -30 of transcription start
LcWRKY1	TATA-box	taTATAAAtc	1788	10	-	Arabidopsis thaliana	core promoter element around -30 of transcription start
LcWRKY1	TATA-box	TATAAAT	1789	7	-	Brassica juncea	core promoter element around -30 of transcription start
LcWRKY1	TATA-box	TATAAA	1790	6	-	Helianthus annuus	core promoter element around -30 of transcription start
LcWRKY1	TATA-box	TATATAA	1791	7	-	Arabidopsis thaliana	core promoter element around -30 of transcription start
LcWRKY1	TATA-box	TATATA	1792	6	-	Arabidopsis thaliana	core promoter element around -30 of transcription start
LcWRKY1	TATA-box	ATATAT	1793	6	-	Brassica napus	core promoter element around -30 of transcription start
LcWRKY1	TATA-box	TATA	1794	4	-	Arabidopsis thaliana	core promoter element around -30 of transcription start
LcWRKY1	TATA-box	TATA	1841	4	-	Arabidopsis thaliana	core promoter element around -30 of transcription start
LcWRKY1	TATA-box	TATA	1890	4	-	Arabidopsis thaliana	core promoter element around -30 of transcription start
LcWRKY1	TATA-box	taTATAAAtc	1928	9	+	Arabidopsis thaliana	core promoter element around -30 of transcription start
LcWRKY1	WUN-motif	AAATTACT	1397	8	-	Nicotiana glutinosa
LcWRKY1	CCAAT-box	CAACGG	1609	6	+	Hordeum vulgare	MYBHv1 binding site
LcWRKY1	ERE	ATTTTAAA	1567	8	+	Nicotiana glutinos
LcWRKY1	ERE	ATTTTAAA	1726	8	-	Nicotiana glutinos
LcWRKY1	Unnamed__1	CGTGG	10	5	+	Zea mays
LcWRKY1	Unnamed__1	CGTGG	33	5	-	Zea mays
LcWRKY1	Unnamed__1	CGTGG	343	5	-	Zea mays
LcWRKY1	Unnamed__1	GAATTTAATTAA	398	11	+	Glycine max	60K protein binding site
LcWRKY1	TCCC-motif	TCTCCCT	1806	7	-	Spinacia oleracea	part of a light responsive element
LcWRKY1	as-1	TGACG	478	5	-	Arabidopsis thaliana
LcWRKY1	as-1	TGACG	833	5	-	Arabidopsis thaliana
LcWRKY1	WRE3	CCACCT	201	6	+	Pisum sativum
LcWRKY1	WRE3	CCACCT	1655	6	-	Pisum sativum
LcWRKY1	WRE3	CCACCT	1879	6	+	Pisum sativum
LcWRKY1	LAMP-element	CTTTATCA	1443	8	+	Pisum sativum	part of a light responsive element
LcWRKY1	MSA-like	(T/C)C(T/C)AACGG(T/C)(T/C)A	131	9	+	Catharanthus roseus	cis-acting element involved in cell cycle regulation
LcWRKY1	TGA-element	AACGAC	784	6	+	Brassica oleracea	auxin-responsive element
LcWRKY1	DRE core	GCCGAC	529	6	+	Arabidopsis thaliana
LcWRKY1	DRE core	GCCGAC	572	6	-	Arabidopsis thaliana
LcWRKY1	TGACG-motif	TGACG	478	5	-	Hordeum vulgare	cis-acting regulatory element involved in the MeJA-responsiveness
LcWRKY1	TGACG-motif	TGACG	833	5	-	Hordeum vulgare	cis-acting regulatory element involved in the MeJA-responsiveness
LcWRKY1	AE-box	AGAAACTT	1987	8	-	Arabidopsis thaliana	part of a module for light response
LcWRKY1	ARE	AAACCA	1019	6	-	Zea mays	cis-acting regulatory element essential for the anaerobic induction
LcWRKY1	ARE	AAACCA	1226	6	+	Zea mays	cis-acting regulatory element essential for the anaerobic induction
LcWRKY1	ARE	AAACCA	1723	6	-	Zea mays	cis-acting regulatory element essential for the anaerobic induction
LcWRKY1	AT~TATA-box	TATATAAA	1073	8	-	Arabidopsis thaliana
LcWRKY1	AT~TATA-box	TATATA	1075	6	-	Arabidopsis thaliana
LcWRKY1	AT~TATA-box	TATATAAA	1790	8	-	Arabidopsis thaliana
LcWRKY1	AT~TATA-box	TATATA	1792	6	-	Arabidopsis thaliana
LcWRKY1	box S	AGCCACC	1656	7	-	Arabidopsis thaliana
LcWRKY1	P-box	CCTTTTG	1263	7	-	Oryza sativa	gibberellin-responsive element
LcWRKY1	W box	TTGACC	137	6	-	Arabidopsis thaliana
LcWRKY1	W box	TTGACC	1275	6	-	Arabidopsis thaliana
LcWRKY1		motif_sequence	183	4	+	organism	short_function
LcWRKY1		motif_sequence	248	4	-	organism	short_function
LcWRKY1		motif_sequence	291	4	+	organism	short_function
LcWRKY1		motif_sequence	336	4	+	organism	short_function
LcWRKY1		motif_sequence	703	4	-	organism	short_function
LcWRKY1		motif_sequence	846	4	-	organism	short_function
LcWRKY1		motif_sequence	901	4	-	organism	short_function
LcWRKY1		motif_sequence	943	4	+	organism	short_function
LcWRKY1		motif_sequence	1187	4	-	organism	short_function
LcWRKY1		motif_sequence	1604	4	+	organism	short_function
LcWRKY1		motif_sequence	1630	4	+	organism	short_function
LcWRKY1		motif_sequence	1636	4	+	organism	short_function
LcWRKY1		motif_sequence	1679	4	-	organism	short_function
LcWRKY1		motif_sequence	1808	4	-	organism	short_function
LcWRKY1		motif_sequence	1813	4	-	organism	short_function
LcWRKY1		motif_sequence	1855	4	-	organism	short_function
LcWRKY1		motif_sequence	1975	4	+	organism	short_function
LcWRKY1	TATA	TATAAAAT	1115	8	-	Arabidopsis thaliana
LcWRKY1	MYB	TAACCA	66	6	-	Arabidopsis thaliana
LcWRKY1	MYB	TAACCA	389	6	-	Arabidopsis thaliana
LcWRKY1	MYB	TAACCA	1350	6	-	Arabidopsis thaliana
LcWRKY1	MYB	CAACCA	1478	6	+	Arabidopsis thaliana
LcWRKY1	MYB	TAACCA	1876	6	+	Arabidopsis thaliana
LcWRKY1	MYB	TAACCA	1900	6	+	Arabidopsis thaliana
LcWRKY1	CAAT-box	CCAAT	64	5	-	Arabidopsis thaliana	common cis-acting element in promoter and enhancer regions
LcWRKY1	CAAT-box	CAAT	434	4	-	Nicotiana glutinosa
LcWRKY1	CAAT-box	CAAAT	446	5	+	Pisum sativum	common cis-acting element in promoter and enhancer regions
LcWRKY1	CAAT-box	CAAT	595	4	+	Nicotiana glutinosa
LcWRKY1	CAAT-box	CAAT	597	4	-	Nicotiana glutinosa
LcWRKY1	CAAT-box	CAAT	697	4	-	Nicotiana glutinosa
LcWRKY1	CAAT-box	CCCAATTT	736	8	-	Arabidopsis thaliana	common cis-acting element in promoter and enhancer regions
LcWRKY1	CAAT-box	CCAAT	738	5	-	Arabidopsis thaliana	common cis-acting element in promoter and enhancer regions
LcWRKY1	CAAT-box	CAAT	757	4	+	Nicotiana glutinosa
LcWRKY1	CAAT-box	CAAAT	792	5	+	Pisum sativum	common cis-acting element in promoter and enhancer regions
LcWRKY1	CAAT-box	CAAAT	809	5	-	Pisum sativum	common cis-acting element in promoter and enhancer regions
LcWRKY1	CAAT-box	CAAAT	919	5	-	Pisum sativum	common cis-acting element in promoter and enhancer regions
LcWRKY1	CAAT-box	CAAAT	982	5	-	Pisum sativum	common cis-acting element in promoter and enhancer regions
LcWRKY1	CAAT-box	CAAT	1007	4	+	Nicotiana glutinosa
LcWRKY1	CAAT-box	CAAT	1009	4	-	Nicotiana glutinosa
LcWRKY1	CAAT-box	CAAT	1132	4	-	Nicotiana glutinosa
LcWRKY1	CAAT-box	CCAAT	1157	5	-	Arabidopsis thaliana	common cis-acting element in promoter and enhancer regions
LcWRKY1	CAAT-box	CAAT	1292	4	+	Nicotiana glutinosa
LcWRKY1	CAAT-box	CAAAT	1420	5	+	Pisum sativum	common cis-acting element in promoter and enhancer regions
LcWRKY1	CAAT-box	CAAT	1451	4	+	Nicotiana glutinosa
LcWRKY1	CAAT-box	TGCCAAC	1475	7	+	Petunia hybrida	common cis-acting element in promoter and enhancer regions
LcWRKY1	CAAT-box	CAAAT	1503	5	-	Pisum sativum	common cis-acting element in promoter and enhancer regions
LcWRKY1	CAAT-box	CAAT	1510	4	-	Nicotiana glutinosa
LcWRKY1	CAAT-box	CAAAT	1536	5	+	Pisum sativum	common cis-acting element in promoter and enhancer regions
LcWRKY1	CAAT-box	CAAAT	1545	5	+	Pisum sativum	common cis-acting element in promoter and enhancer regions
LcWRKY1	CAAT-box	CCAAT	1558	5	+	Arabidopsis thaliana	common cis-acting element in promoter and enhancer regions
LcWRKY1	CAAT-box	CAAT	1559	4	+	Nicotiana glutinosa
LcWRKY1	CAAT-box	CAAAT	1673	5	+	Pisum sativum	common cis-acting element in promoter and enhancer regions
LcWRKY1	CAAT-box	CAAAT	1732	5	-	Pisum sativum	common cis-acting element in promoter and enhancer regions
LcWRKY1	CAAT-box	CAAAT	1745	5	+	Pisum sativum	common cis-acting element in promoter and enhancer regions
LcWRKY1	CAAT-box	CAAT	1781	4	-	Nicotiana glutinosa
LcWRKY1	CAAT-box	CAAAT	1868	5	+	Pisum sativum	common cis-acting element in promoter and enhancer regions
LcWRKY1	CGTCA-motif	CGTCA	478	5	+	Hordeum vulgare	cis-acting regulatory element involved in the MeJA-responsiveness
LcWRKY1	CGTCA-motif	CGTCA	833	5	+	Hordeum vulgare	cis-acting regulatory element involved in the MeJA-responsiveness
LcWRKY1	GT1-motif	GGTTAAT	364	7	-	Avena sativa	light responsive element
LcWRKY1	GT1-motif	GGTTAA	365	6	-	Arabidopsis thaliana	light responsive element
LcWRKY1	GT1-motif	GGTTAA	1216	6	+	Arabidopsis thaliana	light responsive element
LcWRKY1	GT1-motif	GGTTAAT	1898	7	-	Avena sativa	light responsive element
LcWRKY1	GT1-motif	GGTTAA	1899	6	-	Arabidopsis thaliana	light responsive element
LcWRKY1	AAGAA-motif	GAAAGAA	88	7	+	Avena sativa
LcWRKY1	AAGAA-motif	GAAAGAA	190	7	+	Avena sativa
LcWRKY1	AAGAA-motif	gGTAAAGAAA	549	10	+	Avena sativa
LcWRKY1	AAGAA-motif	gGTAAAGAAA	1951	9	-	Avena sativa
LcWRKY1	MYB recognition site	CCGTTG	1609	6	-	Arabidopsis thaliana
LcWRKY1	Box III	atCATTTTCACt	931	11	+	Pisum sativum	protein binding site
LcWRKY1	MYB-like sequence	TAACCA	66	6	-	Arabidopsis thaliana
LcWRKY1	MYB-like sequence	TAACCA	389	6	-	Arabidopsis thaliana
LcWRKY1	MYB-like sequence	TAACCA	1350	6	-	Arabidopsis thaliana
LcWRKY1	MYB-like sequence	TAACCA	1876	6	+	Arabidopsis thaliana
LcWRKY1	MYB-like sequence	TAACCA	1900	6	+	Arabidopsis thaliana
LcWRKY10	CCAAT-box	CAACGG	977	6	+	Hordeum vulgare	MYBHv1 binding site
LcWRKY10	ERE	ATTTTAAA	1232	8	+	Nicotiana glutinos
LcWRKY10	ERE	ATTTTAAA	1234	8	-	Nicotiana glutinos
LcWRKY10	AP-1	TGAGTTAG	439	8	+	Arabidopsis thaliana
LcWRKY10	Unnamed__1	CGTGG	615	5	+	Zea mays
LcWRKY10	Unnamed__1	CGTGG	1448	5	+	Zea mays
LcWRKY10	as-1	TGACG	1551	5	-	Arabidopsis thaliana
LcWRKY10	CAT-box	GCCACT	1721	6	+	Arabidopsis thaliana	cis-acting regulatory element related to meristem expression
LcWRKY10	G-box	CACGTG	1446	6	-	Arabidopsis thaliana	cis-acting regulatory element involved in light responsiveness
LcWRKY10	G-box	TACGTG	1727	6	+	Arabidopsis thaliana	cis-acting regulatory element involved in light responsiveness
LcWRKY10	ABRE3a	TACGTG	1727	6	+	Zea mays
LcWRKY10	WRE3	CCACCT	1637	6	+	Pisum sativum
LcWRKY10	WRE3	CCACCT	1875	6	+	Pisum sativum
LcWRKY10	MSA-like	TCAAACGGT	1117	9	+	Catharanthus roseus	cis-acting element involved in cell cycle regulation
LcWRKY10	ABRE4	CACGTA	1727	6	-	Zea mays
LcWRKY10	Myc	TCTCTTA	884	7	-	Arabidopsis thaliana
LcWRKY10	G-Box	CACGTG	1446	6	-	Pisum sativum	cis-acting regulatory element involved in light responsiveness
LcWRKY10	TATC-box	TATCCCA	1450	7	-	Oryza sativa	cis-acting element involved in gibberellin-responsiveness
LcWRKY10	ABRE	CACGTG	1446	6	-	Arabidopsis thaliana	cis-acting element involved in the abscisic acid responsiveness
LcWRKY10	ABRE	ACGTG	1447	5	+	Arabidopsis thaliana	cis-acting element involved in the abscisic acid responsiveness
LcWRKY10	ABRE	ACGTG	1728	5	+	Arabidopsis thaliana	cis-acting element involved in the abscisic acid responsiveness
LcWRKY10	TCT-motif	TCTTAC	1686	6	+	Arabidopsis thaliana	part of a light responsive element
LcWRKY10	Myb	CAACTG	376	6	+	Arabidopsis thaliana
LcWRKY10	Myb	CAACTG	565	6	+	Arabidopsis thaliana
LcWRKY10	Myb	CAACTG	657	6	-	Arabidopsis thaliana
LcWRKY10	MYC	CATGTG	1204	6	-	Arabidopsis thaliana
LcWRKY10	MYC	CATTTG	1438	6	-	Arabidopsis thaliana
LcWRKY10	Unnamed__4	CTCC	183	4	+	Petroselinum hortense
LcWRKY10	Unnamed__4	CTCC	1154	4	+	Petroselinum hortense
LcWRKY10	Unnamed__4	CTCC	1434	4	-	Petroselinum hortense
LcWRKY10	Unnamed__4	CTCC	1569	4	+	Petroselinum hortense
LcWRKY10	Unnamed__4	CTCC	1784	4	+	Petroselinum hortense
LcWRKY10	Unnamed__4	CTCC	1794	4	+	Petroselinum hortense
LcWRKY10	Unnamed__4	CTCC	1873	4	+	Petroselinum hortense
LcWRKY10	Unnamed__4	CTCC	1901	4	+	Petroselinum hortense
LcWRKY10	Box 4	ATTAAT	1592	6	-	Petroselinum crispum	part of a conserved DNA module involved in light responsiveness
LcWRKY10	Box 4	ATTAAT	1596	6	-	Petroselinum crispum	part of a conserved DNA module involved in light responsiveness
LcWRKY10	Box 4	ATTAAT	1666	6	-	Petroselinum crispum	part of a conserved DNA module involved in light responsiveness
LcWRKY10	STRE	AGGGG	1791	5	-	Arabidopsis thaliana
LcWRKY10	MBS	CAACTG	376	6	+	Arabidopsis thaliana	MYB binding site involved in drought-inducibility
LcWRKY10	MBS	CAACTG	565	6	+	Arabidopsis thaliana	MYB binding site involved in drought-inducibility
LcWRKY10	MBS	CAACTG	657	6	-	Arabidopsis thaliana	MYB binding site involved in drought-inducibility
LcWRKY10	TCA-element	CCATCTTTTT	256	9	-	Nicotiana tabacum	cis-acting element involved in salicylic acid responsiveness
LcWRKY10	TCA-element	CCATCTTTTT	1426	9	-	Nicotiana tabacum	cis-acting element involved in salicylic acid responsiveness
LcWRKY10	Myb-binding site	CAACAG	500	6	+	Nicotiana tabacum
LcWRKY10	TATA-box	TATA	32	4	+	Arabidopsis thaliana	core promoter element around -30 of transcription start
LcWRKY10	TATA-box	TACAAAA	236	7	+	Oryza sativa	core promoter element around -30 of transcription start
LcWRKY10	TATA-box	TATA	413	4	+	Arabidopsis thaliana	core promoter element around -30 of transcription start
LcWRKY10	TATA-box	taTATAAAtc	470	9	-	Arabidopsis thaliana	core promoter element around -30 of transcription start
LcWRKY10	TATA-box	ATATAT	471	6	+	Brassica napus	core promoter element around -30 of transcription start
LcWRKY10	TATA-box	TATATA	472	6	+	Arabidopsis thaliana	core promoter element around -30 of transcription start
LcWRKY10	TATA-box	ATATAT	473	6	+	Brassica napus	core promoter element around -30 of transcription start
LcWRKY10	TATA-box	TATATA	474	6	+	Arabidopsis thaliana	core promoter element around -30 of transcription start
LcWRKY10	TATA-box	ATATAT	475	6	+	Brassica napus	core promoter element around -30 of transcription start
LcWRKY10	TATA-box	TATATA	476	6	+	Arabidopsis thaliana	core promoter element around -30 of transcription start
LcWRKY10	TATA-box	TATA	478	4	+	Arabidopsis thaliana	core promoter element around -30 of transcription start
LcWRKY10	TATA-box	TATATA	798	6	+	Arabidopsis thaliana	core promoter element around -30 of transcription start
LcWRKY10	TATA-box	ATATAT	799	6	+	Brassica napus	core promoter element around -30 of transcription start
LcWRKY10	TATA-box	TATATA	800	6	+	Arabidopsis thaliana	core promoter element around -30 of transcription start
LcWRKY10	TATA-box	ATATAT	801	6	+	Brassica napus	core promoter element around -30 of transcription start
LcWRKY10	TATA-box	TATATA	802	6	+	Arabidopsis thaliana	core promoter element around -30 of transcription start
LcWRKY10	TATA-box	ATATAT	803	6	+	Brassica napus	core promoter element around -30 of transcription start
LcWRKY10	TATA-box	TATATA	804	6	+	Arabidopsis thaliana	core promoter element around -30 of transcription start
LcWRKY10	TATA-box	ATATAT	805	6	+	Brassica napus	core promoter element around -30 of transcription start
LcWRKY10	TATA-box	TATATA	806	6	+	Arabidopsis thaliana	core promoter element around -30 of transcription start
LcWRKY10	TATA-box	ATATAT	807	6	+	Brassica napus	core promoter element around -30 of transcription start
LcWRKY10	TATA-box	TATATA	808	6	+	Arabidopsis thaliana	core promoter element around -30 of transcription start
LcWRKY10	TATA-box	ATATAT	809	6	+	Brassica napus	core promoter element around -30 of transcription start
LcWRKY10	TATA-box	TATATA	810	6	+	Arabidopsis thaliana	core promoter element around -30 of transcription start
LcWRKY10	TATA-box	TATA	812	4	+	Arabidopsis thaliana	core promoter element around -30 of transcription start
LcWRKY10	TATA-box	ATATAA	1143	6	+	Brassica oleracea	core promoter element around -30 of transcription start
LcWRKY10	TATA-box	TATA	1144	4	-	Arabidopsis thaliana	core promoter element around -30 of transcription start
LcWRKY10	TATA-box	TATATA	1222	6	-	Arabidopsis thaliana	core promoter element around -30 of transcription start
LcWRKY10	TATA-box	TATA	1224	4	-	Arabidopsis thaliana	core promoter element around -30 of transcription start
LcWRKY10	TATA-box	TATA	1229	4	-	Arabidopsis thaliana	core promoter element around -30 of transcription start
LcWRKY10	TATA-box	ATATAT	1305	6	-	Brassica napus	core promoter element around -30 of transcription start
LcWRKY10	TATA-box	TATA	1306	4	-	Arabidopsis thaliana	core promoter element around -30 of transcription start
LcWRKY10	TATA-box	TATA	1558	4	-	Arabidopsis thaliana	core promoter element around -30 of transcription start
LcWRKY10	TATA-box	TATA	1694	4	-	Arabidopsis thaliana	core promoter element around -30 of transcription start
LcWRKY10	TATA-box	TATA	1755	4	-	Arabidopsis thaliana	core promoter element around -30 of transcription start
LcWRKY10	TATA-box	ATATAT	1809	6	-	Brassica napus	core promoter element around -30 of transcription start
LcWRKY10	TATA-box	TATATA	1810	6	-	Arabidopsis thaliana	core promoter element around -30 of transcription start
LcWRKY10	TATA-box	ATATAT	1811	6	-	Brassica napus	core promoter element around -30 of transcription start
LcWRKY10	TATA-box	TATATA	1812	6	-	Arabidopsis thaliana	core promoter element around -30 of transcription start
LcWRKY10	TATA-box	ATATAT	1813	6	-	Brassica napus	core promoter element around -30 of transcription start
LcWRKY10	TATA-box	TATA	1814	4	-	Arabidopsis thaliana	core promoter element around -30 of transcription start
LcWRKY10	TATA-box	TATA	1880	4	-	Arabidopsis thaliana	core promoter element around -30 of transcription start
LcWRKY10	TATA-box	TATATA	1886	6	-	Arabidopsis thaliana	core promoter element around -30 of transcription start
LcWRKY10	TATA-box	ATATAT	1887	6	-	Brassica napus	core promoter element around -30 of transcription start
LcWRKY10	TATA-box	TATATA	1888	6	-	Arabidopsis thaliana	core promoter element around -30 of transcription start
LcWRKY10	TATA-box	ATATAT	1889	6	-	Brassica napus	core promoter element around -30 of transcription start
LcWRKY10	TATA-box	TATATA	1890	6	-	Arabidopsis thaliana	core promoter element around -30 of transcription start
LcWRKY10	TATA-box	TATA	1892	4	-	Arabidopsis thaliana	core promoter element around -30 of transcription start
LcWRKY10	TATA-box	TATACA	1933	6	-	Helianthus annuus	core promoter element around -30 of transcription start
LcWRKY10	TATA-box	TATATA	1935	6	-	Arabidopsis thaliana	core promoter element around -30 of transcription start
LcWRKY10	TATA-box	ATATAT	1936	6	-	Brassica napus	core promoter element around -30 of transcription start
LcWRKY10	TATA-box	TATATA	1937	6	-	Arabidopsis thaliana	core promoter element around -30 of transcription start
LcWRKY10	TATA-box	ATATAT	1938	6	-	Brassica napus	core promoter element around -30 of transcription start
LcWRKY10	TATA-box	TATATA	1939	6	-	Arabidopsis thaliana	core promoter element around -30 of transcription start
LcWRKY10	TATA-box	ATATAA	1940	6	+	Brassica oleracea	core promoter element around -30 of transcription start
LcWRKY10	TATA-box	TATA	1941	4	-	Arabidopsis thaliana	core promoter element around -30 of transcription start
LcWRKY10	TATA-box	TATATTTATATTT	1949	12	-	Avena sativa	core promoter element around -30 of transcription start
LcWRKY10	TATA-box	ATATAA	1951	6	+	Brassica oleracea	core promoter element around -30 of transcription start
LcWRKY10	TATA-box	TATA	1952	4	-	Arabidopsis thaliana	core promoter element around -30 of transcription start
LcWRKY10	TATA-box	ATATAT	1959	6	-	Brassica napus	core promoter element around -30 of transcription start
LcWRKY10	TATA-box	TATATA	1960	6	-	Arabidopsis thaliana	core promoter element around -30 of transcription start
LcWRKY10	TATA-box	TATA	1962	4	-	Arabidopsis thaliana	core promoter element around -30 of transcription start
LcWRKY10	ATCT-motif	AATCTAATCC	510	9	-	Pisum sativum	part of a conserved DNA module involved in light responsiveness
LcWRKY10	ATCT-motif	AATCTAATCC	708	10	+	Pisum sativum	part of a conserved DNA module involved in light responsiveness
LcWRKY10	ATCT-motif	AATCTAATCC	769	9	-	Pisum sativum	part of a conserved DNA module involved in light responsiveness
LcWRKY10	ATCT-motif	AATCTAATCC	925	9	-	Pisum sativum	part of a conserved DNA module involved in light responsiveness
LcWRKY10	AAGAA-motif	GAAAGAA	1421	7	+	Avena sativa
LcWRKY10	AAGAA-motif	GAAAGAA	1707	7	-	Avena sativa
LcWRKY10	MYB recognition site	CCGTTG	977	6	-	Arabidopsis thaliana
LcWRKY10	MYB-like sequence	TAACCA	314	6	+	Arabidopsis thaliana
LcWRKY10	TCA	TCATCTTCAT	1801	9	+	Pisum sativum
LcWRKY10	TCA	TCATCTTCAT	1906	9	+	Pisum sativum
LcWRKY10	Unnamed__2	AACCTAACCT	456	9	+	Petroselinum hortense
LcWRKY10	TGACG-motif	TGACG	1551	5	-	Hordeum vulgare	cis-acting regulatory element involved in the MeJA-responsiveness
LcWRKY10	MRE	AACCTAA	56	7	-	Petroselinum crispum	MYB binding site involved in light responsiveness
LcWRKY10	MRE	AACCTAA	456	7	+	Petroselinum crispum	MYB binding site involved in light responsiveness
LcWRKY10	MRE	AACCTAA	1609	7	+	Petroselinum crispum	MYB binding site involved in light responsiveness
LcWRKY10	ARE	AAACCA	229	6	-	Zea mays	cis-acting regulatory element essential for the anaerobic induction
LcWRKY10	ARE	AAACCA	617	6	-	Zea mays	cis-acting regulatory element essential for the anaerobic induction
LcWRKY10	ARE	AAACCA	653	6	+	Zea mays	cis-acting regulatory element essential for the anaerobic induction
LcWRKY10	AT~TATA-box	TATATA	472	6	+	Arabidopsis thaliana
LcWRKY10	AT~TATA-box	TATATA	474	6	+	Arabidopsis thaliana
LcWRKY10	AT~TATA-box	TATATA	476	6	+	Arabidopsis thaliana
LcWRKY10	AT~TATA-box	TATATA	798	6	+	Arabidopsis thaliana
LcWRKY10	AT~TATA-box	TATATA	800	6	+	Arabidopsis thaliana
LcWRKY10	AT~TATA-box	TATATA	802	6	+	Arabidopsis thaliana
LcWRKY10	AT~TATA-box	TATATA	804	6	+	Arabidopsis thaliana
LcWRKY10	AT~TATA-box	TATATA	806	6	+	Arabidopsis thaliana
LcWRKY10	AT~TATA-box	TATATA	808	6	+	Arabidopsis thaliana
LcWRKY10	AT~TATA-box	TATATA	810	6	+	Arabidopsis thaliana
LcWRKY10	AT~TATA-box	TATATA	1222	6	-	Arabidopsis thaliana
LcWRKY10	AT~TATA-box	TATATA	1810	6	-	Arabidopsis thaliana
LcWRKY10	AT~TATA-box	TATATA	1812	6	-	Arabidopsis thaliana
LcWRKY10	AT~TATA-box	TATATA	1886	6	-	Arabidopsis thaliana
LcWRKY10	AT~TATA-box	TATATA	1888	6	-	Arabidopsis thaliana
LcWRKY10	AT~TATA-box	TATATA	1890	6	-	Arabidopsis thaliana
LcWRKY10	AT~TATA-box	TATATA	1935	6	-	Arabidopsis thaliana
LcWRKY10	AT~TATA-box	TATATA	1937	6	-	Arabidopsis thaliana
LcWRKY10	AT~TATA-box	TATATA	1939	6	-	Arabidopsis thaliana
LcWRKY10	AT~TATA-box	TATATA	1960	6	-	Arabidopsis thaliana
LcWRKY10		motif_sequence	119	4	+	organism	short_function
LcWRKY10		motif_sequence	663	4	-	organism	short_function
LcWRKY10		motif_sequence	760	4	-	organism	short_function
LcWRKY10		motif_sequence	819	4	+	organism	short_function
LcWRKY10		motif_sequence	1441	4	+	organism	short_function
LcWRKY10		motif_sequence	1540	4	-	organism	short_function
LcWRKY10		motif_sequence	1782	4	+	organism	short_function
LcWRKY10		motif_sequence	1803	4	+	organism	short_function
LcWRKY10		motif_sequence	1914	4	+	organism	short_function
LcWRKY10	MYB	TAACCA	314	6	+	Arabidopsis thaliana
LcWRKY10	MYB	CAACAG	500	6	+	Arabidopsis thaliana
LcWRKY10	MYB	CAACCA	917	6	+	Arabidopsis thaliana
LcWRKY10	CAAT-box	CAAT	46	4	+	Nicotiana glutinosa
LcWRKY10	CAAT-box	CAAAT	76	5	+	Pisum sativum	common cis-acting element in promoter and enhancer regions
LcWRKY10	CAAT-box	CAAT	117	4	+	Nicotiana glutinosa
LcWRKY10	CAAT-box	CAAAT	162	5	-	Pisum sativum	common cis-acting element in promoter and enhancer regions
LcWRKY10	CAAT-box	CCAAT	221	5	+	Arabidopsis thaliana	common cis-acting element in promoter and enhancer regions
LcWRKY10	CAAT-box	CAAT	222	4	+	Nicotiana glutinosa
LcWRKY10	CAAT-box	CAAAT	270	5	-	Pisum sativum	common cis-acting element in promoter and enhancer regions
LcWRKY10	CAAT-box	CAAAT	297	5	+	Pisum sativum	common cis-acting element in promoter and enhancer regions
LcWRKY10	CAAT-box	CCAAT	300	5	-	Arabidopsis thaliana	common cis-acting element in promoter and enhancer regions
LcWRKY10	CAAT-box	CCAAT	323	5	-	Arabidopsis thaliana	common cis-acting element in promoter and enhancer regions
LcWRKY10	CAAT-box	CAAT	397	4	-	Nicotiana glutinosa
LcWRKY10	CAAT-box	CAAT	625	4	+	Nicotiana glutinosa
LcWRKY10	CAAT-box	TGCCAAC	659	7	-	Petunia hybrida	common cis-acting element in promoter and enhancer regions
LcWRKY10	CAAT-box	CAAT	864	4	-	Nicotiana glutinosa
LcWRKY10	CAAT-box	CAAT	904	4	+	Nicotiana glutinosa
LcWRKY10	CAAT-box	CCAAT	922	5	-	Arabidopsis thaliana	common cis-acting element in promoter and enhancer regions
LcWRKY10	CAAT-box	CAAT	986	4	-	Nicotiana glutinosa
LcWRKY10	CAAT-box	CAAT	998	4	-	Nicotiana glutinosa
LcWRKY10	CAAT-box	CAAAT	1134	5	+	Pisum sativum	common cis-acting element in promoter and enhancer regions
LcWRKY10	CAAT-box	CAAAT	1181	5	-	Pisum sativum	common cis-acting element in promoter and enhancer regions
LcWRKY10	CAAT-box	CAAT	1354	4	-	Nicotiana glutinosa
LcWRKY10	CAAT-box	CCAAT	1383	5	-	Arabidopsis thaliana	common cis-acting element in promoter and enhancer regions
LcWRKY10	CAAT-box	CAAAT	1438	5	+	Pisum sativum	common cis-acting element in promoter and enhancer regions
LcWRKY10	CAAT-box	CAAT	1600	4	-	Nicotiana glutinosa
LcWRKY10	CAAT-box	CAAT	1630	4	+	Nicotiana glutinosa
LcWRKY10	CAAT-box	CAAT	1660	4	+	Nicotiana glutinosa
LcWRKY10	CAAT-box	CAAT	1826	4	+	Nicotiana glutinosa
LcWRKY10	CAAT-box	CCAAT	1866	5	-	Arabidopsis thaliana	common cis-acting element in promoter and enhancer regions
LcWRKY10	CGTCA-motif	CGTCA	1551	5	+	Hordeum vulgare	cis-acting regulatory element involved in the MeJA-responsiveness
LcWRKY11	TCA	TCATCTTCAT	1462	9	-	Pisum sativum
LcWRKY11	AAGAA-motif	gGTAAAGAAA	773	9	+	Avena sativa
LcWRKY11	AAGAA-motif	gGTAAAGAAA	1271	9	-	Avena sativa
LcWRKY11	MYB-like sequence	TAACCA	1211	6	+	Arabidopsis thaliana
LcWRKY11	MYB-like sequence	TAACCA	1369	6	-	Arabidopsis thaliana
LcWRKY11		motif_sequence	298	4	+	organism	short_function
LcWRKY11		motif_sequence	798	4	-	organism	short_function
LcWRKY11		motif_sequence	837	4	-	organism	short_function
LcWRKY11		motif_sequence	859	4	-	organism	short_function
LcWRKY11		motif_sequence	922	4	-	organism	short_function
LcWRKY11		motif_sequence	1263	4	+	organism	short_function
LcWRKY11		motif_sequence	1848	4	+	organism	short_function
LcWRKY11		motif_sequence	1958	4	+	organism	short_function
LcWRKY11	GT1-motif	GGTTAAT	1370	7	+	Avena sativa	light responsive element
LcWRKY11	CAAT-box	CAAAT	8	5	+	Pisum sativum	common cis-acting element in promoter and enhancer regions
LcWRKY11	CAAT-box	CAAT	24	4	+	Nicotiana glutinosa
LcWRKY11	CAAT-box	CCAAT	90	5	-	Arabidopsis thaliana	common cis-acting element in promoter and enhancer regions
LcWRKY11	CAAT-box	CAAT	141	4	+	Nicotiana glutinosa
LcWRKY11	CAAT-box	CAAT	146	4	-	Nicotiana glutinosa
LcWRKY11	CAAT-box	CAAT	247	4	-	Nicotiana glutinosa
LcWRKY11	CAAT-box	CAAT	268	4	+	Nicotiana glutinosa
LcWRKY11	CAAT-box	CAAT	334	4	-	Nicotiana glutinosa
LcWRKY11	CAAT-box	CAAT	348	4	+	Nicotiana glutinosa
LcWRKY11	CAAT-box	CAAAT	350	5	-	Pisum sativum	common cis-acting element in promoter and enhancer regions
LcWRKY11	CAAT-box	CAAT	438	4	+	Nicotiana glutinosa
LcWRKY11	CAAT-box	CAAT	440	4	-	Nicotiana glutinosa
LcWRKY11	CAAT-box	CAAT	571	4	-	Nicotiana glutinosa
LcWRKY11	CAAT-box	CAAT	575	4	-	Nicotiana glutinosa
LcWRKY11	CAAT-box	CAAAT	594	5	+	Pisum sativum	common cis-acting element in promoter and enhancer regions
LcWRKY11	CAAT-box	CAAAT	602	5	-	Pisum sativum	common cis-acting element in promoter and enhancer regions
LcWRKY11	CAAT-box	CAAT	624	4	-	Nicotiana glutinosa
LcWRKY11	CAAT-box	CAAAT	677	5	+	Pisum sativum	common cis-acting element in promoter and enhancer regions
LcWRKY11	CAAT-box	CCAAT	691	5	-	Arabidopsis thaliana	common cis-acting element in promoter and enhancer regions
LcWRKY11	CAAT-box	CAAT	709	4	-	Nicotiana glutinosa
LcWRKY11	CAAT-box	CAAT	738	4	+	Nicotiana glutinosa
LcWRKY11	CAAT-box	CCAAT	756	5	-	Arabidopsis thaliana	common cis-acting element in promoter and enhancer regions
LcWRKY11	CAAT-box	CAAT	901	4	+	Nicotiana glutinosa
LcWRKY11	CAAT-box	CAAAT	935	5	-	Pisum sativum	common cis-acting element in promoter and enhancer regions
LcWRKY11	CAAT-box	CAAAT	993	5	+	Pisum sativum	common cis-acting element in promoter and enhancer regions
LcWRKY11	CAAT-box	CCAAT	1028	5	+	Arabidopsis thaliana	common cis-acting element in promoter and enhancer regions
LcWRKY11	CAAT-box	CAAT	1029	4	+	Nicotiana glutinosa
LcWRKY11	CAAT-box	CCAAT	1045	5	-	Arabidopsis thaliana	common cis-acting element in promoter and enhancer regions
LcWRKY11	CAAT-box	CAAT	1186	4	-	Nicotiana glutinosa
LcWRKY11	CAAT-box	CAAAT	1297	5	+	Pisum sativum	common cis-acting element in promoter and enhancer regions
LcWRKY11	CAAT-box	CAAAT	1339	5	+	Pisum sativum	common cis-acting element in promoter and enhancer regions
LcWRKY11	CAAT-box	CCAAT	1367	5	-	Arabidopsis thaliana	common cis-acting element in promoter and enhancer regions
LcWRKY11	CAAT-box	CAAAT	1385	5	-	Pisum sativum	common cis-acting element in promoter and enhancer regions
LcWRKY11	CAAT-box	CCAAT	1474	5	-	Arabidopsis thaliana	common cis-acting element in promoter and enhancer regions
LcWRKY11	CAAT-box	CAAAT	1642	5	-	Pisum sativum	common cis-acting element in promoter and enhancer regions
LcWRKY11	CAAT-box	CAAT	1652	4	-	Nicotiana glutinosa
LcWRKY11	CAAT-box	CCAAT	1705	5	-	Arabidopsis thaliana	common cis-acting element in promoter and enhancer regions
LcWRKY11	CAAT-box	CCAAT	1810	5	+	Arabidopsis thaliana	common cis-acting element in promoter and enhancer regions
LcWRKY11	CAAT-box	CAAT	1811	4	+	Nicotiana glutinosa
LcWRKY11	CAAT-box	CAAAT	1837	5	-	Pisum sativum	common cis-acting element in promoter and enhancer regions
LcWRKY11	CAAT-box	CAAT	1880	4	+	Nicotiana glutinosa
LcWRKY11	CAAT-box	CAAT	1892	4	-	Nicotiana glutinosa
LcWRKY11	CAAT-box	CAAT	1904	4	-	Nicotiana glutinosa
LcWRKY11	MYB	TAACCA	1211	6	+	Arabidopsis thaliana
LcWRKY11	MYB	TAACCA	1369	6	-	Arabidopsis thaliana
LcWRKY11	TATA	TATAAAAT	423	8	-	Arabidopsis thaliana
LcWRKY11	TATA	TATAAAAT	460	8	+	Arabidopsis thaliana
LcWRKY11	TATA	TATAAAAT	616	8	-	Arabidopsis thaliana
LcWRKY11	AE-box	AGAAACTT	1239	8	-	Arabidopsis thaliana	part of a module for light response
LcWRKY11	AT1-motif	AATTATTTTTTATT	679	13	-	Solanum tuberosum	part of a light responsive module
LcWRKY11	AT~TATA-box	TATATAAA	314	8	-	Arabidopsis thaliana
LcWRKY11	AT~TATA-box	TATATA	316	6	+	Arabidopsis thaliana
LcWRKY11	AT~TATA-box	TATATAAA	425	8	-	Arabidopsis thaliana
LcWRKY11	AT~TATA-box	TATATA	427	6	+	Arabidopsis thaliana
LcWRKY11	AT~TATA-box	TATATA	429	6	+	Arabidopsis thaliana
LcWRKY11	AT~TATA-box	TATATAAA	444	8	-	Arabidopsis thaliana
LcWRKY11	AT~TATA-box	TATATA	446	6	+	Arabidopsis thaliana
LcWRKY11	AT~TATA-box	TATATA	448	6	+	Arabidopsis thaliana
LcWRKY11	AT~TATA-box	TATATA	450	6	+	Arabidopsis thaliana
LcWRKY11	AT~TATA-box	TATATA	452	6	+	Arabidopsis thaliana
LcWRKY11	AT~TATA-box	TATATA	454	6	+	Arabidopsis thaliana
LcWRKY11	AT~TATA-box	TATATA	456	6	+	Arabidopsis thaliana
LcWRKY11	AT~TATA-box	TATATA	458	6	+	Arabidopsis thaliana
LcWRKY11	AT~TATA-box	TATATA	517	6	+	Arabidopsis thaliana
LcWRKY11	AT~TATA-box	TATATAAA	634	8	-	Arabidopsis thaliana
LcWRKY11	AT~TATA-box	TATATA	636	6	+	Arabidopsis thaliana
LcWRKY11	AT~TATA-box	TATATA	807	6	+	Arabidopsis thaliana
LcWRKY11	AT~TATA-box	TATATA	809	6	+	Arabidopsis thaliana
LcWRKY11	AT~TATA-box	TATATA	1814	6	-	Arabidopsis thaliana
LcWRKY11	AT~TATA-box	TATATA	1816	6	-	Arabidopsis thaliana
LcWRKY11	AT~TATA-box	TATATA	1818	6	-	Arabidopsis thaliana
LcWRKY11	AT~TATA-box	TATATA	1820	6	-	Arabidopsis thaliana
LcWRKY11	AT~TATA-box	TATATA	1822	6	-	Arabidopsis thaliana
LcWRKY11	AT~TATA-box	TATATA	1824	6	-	Arabidopsis thaliana
LcWRKY11	AT~TATA-box	TATATAAA	1830	8	-	Arabidopsis thaliana
LcWRKY11	AT~TATA-box	TATATA	1832	6	-	Arabidopsis thaliana
LcWRKY11	ARE	AAACCA	233	6	-	Zea mays	cis-acting regulatory element essential for the anaerobic induction
LcWRKY11	ARE	AAACCA	305	6	-	Zea mays	cis-acting regulatory element essential for the anaerobic induction
LcWRKY11	ARE	AAACCA	1025	6	+	Zea mays	cis-acting regulatory element essential for the anaerobic induction
LcWRKY11	TC-rich repeats	GTTTTCTTAC	1498	10	+	Nicotiana tabacum	cis-acting element involved in defense and stress responsiveness
LcWRKY11	WRE3	CCACCT	926	6	-	Pisum sativum
LcWRKY11	DRE core	GCCGAC	1089	6	-	Arabidopsis thaliana
LcWRKY11	Myc	TCTCTTA	1970	7	+	Arabidopsis thaliana
LcWRKY11	ABRE4	CACGTA	1799	6	+	Zea mays
LcWRKY11	WUN-motif	TTATTACAT	719	9	-	Nicotiana glutinosa
LcWRKY11	ABRE3a	TACGTG	1799	6	-	Zea mays
LcWRKY11	GATA-motif	AAGGATAAGG	1268	9	-	Solanum tuberosum	part of a light responsive element
LcWRKY11	G-box	TACGTG	1799	6	-	Arabidopsis thaliana	cis-acting regulatory element involved in light responsiveness
LcWRKY11	STRE	AGGGG	255	5	+	Arabidopsis thaliana
LcWRKY11	MBS	CAACTG	1081	6	+	Arabidopsis thaliana	MYB binding site involved in drought-inducibility
LcWRKY11	MBS	CAACTG	1110	6	-	Arabidopsis thaliana	MYB binding site involved in drought-inducibility
LcWRKY11	Box 4	ATTAAT	26	6	+	Petroselinum crispum	part of a conserved DNA module involved in light responsiveness
LcWRKY11	Box 4	ATTAAT	893	6	+	Petroselinum crispum	part of a conserved DNA module involved in light responsiveness
LcWRKY11	Unnamed__6	taTAAATATct	1825	10	-	Zea mays
LcWRKY11	TATA-box	TATTTAAA	194	8	+	Arabidopsis thaliana	core promoter element around -30 of transcription start
LcWRKY11	TATA-box	TATTTAAA	196	8	-	Arabidopsis thaliana	core promoter element around -30 of transcription start
LcWRKY11	TATA-box	taTATAAAtc	312	9	-	Arabidopsis thaliana	core promoter element around -30 of transcription start
LcWRKY11	TATA-box	TATAAAT	313	7	-	Brassica juncea	core promoter element around -30 of transcription start
LcWRKY11	TATA-box	TATAAA	314	6	-	Helianthus annuus	core promoter element around -30 of transcription start
LcWRKY11	TATA-box	TATATAA	315	7	-	Arabidopsis thaliana	core promoter element around -30 of transcription start
LcWRKY11	TATA-box	TATATA	316	6	+	Arabidopsis thaliana	core promoter element around -30 of transcription start
LcWRKY11	TATA-box	TATA	318	4	+	Arabidopsis thaliana	core promoter element around -30 of transcription start
LcWRKY11	TATA-box	TATAAAA	424	7	-	Pisum sativum	core promoter element around -30 of transcription start
LcWRKY11	TATA-box	TATAAA	425	6	-	Helianthus annuus	core promoter element around -30 of transcription start
LcWRKY11	TATA-box	TATATAA	426	7	-	Arabidopsis thaliana	core promoter element around -30 of transcription start
LcWRKY11	TATA-box	TATATA	427	6	+	Arabidopsis thaliana	core promoter element around -30 of transcription start
LcWRKY11	TATA-box	ATATAT	428	6	+	Brassica napus	core promoter element around -30 of transcription start
LcWRKY11	TATA-box	TATATA	429	6	+	Arabidopsis thaliana	core promoter element around -30 of transcription start
LcWRKY11	TATA-box	TATA	431	4	+	Arabidopsis thaliana	core promoter element around -30 of transcription start
LcWRKY11	TATA-box	TATAAA	444	6	-	Helianthus annuus	core promoter element around -30 of transcription start
LcWRKY11	TATA-box	TATATAA	445	7	-	Arabidopsis thaliana	core promoter element around -30 of transcription start
LcWRKY11	TATA-box	TATATA	446	6	+	Arabidopsis thaliana	core promoter element around -30 of transcription start
LcWRKY11	TATA-box	ATATAT	447	6	+	Brassica napus	core promoter element around -30 of transcription start
LcWRKY11	TATA-box	TATATA	448	6	+	Arabidopsis thaliana	core promoter element around -30 of transcription start
LcWRKY11	TATA-box	ATATAT	449	6	+	Brassica napus	core promoter element around -30 of transcription start
LcWRKY11	TATA-box	TATATA	450	6	+	Arabidopsis thaliana	core promoter element around -30 of transcription start
LcWRKY11	TATA-box	ATATAT	451	6	+	Brassica napus	core promoter element around -30 of transcription start
LcWRKY11	TATA-box	TATATA	452	6	+	Arabidopsis thaliana	core promoter element around -30 of transcription start
LcWRKY11	TATA-box	ATATAT	453	6	+	Brassica napus	core promoter element around -30 of transcription start
LcWRKY11	TATA-box	TATATA	454	6	+	Arabidopsis thaliana	core promoter element around -30 of transcription start
LcWRKY11	TATA-box	ATATAT	455	6	+	Brassica napus	core promoter element around -30 of transcription start
LcWRKY11	TATA-box	TATATA	456	6	+	Arabidopsis thaliana	core promoter element around -30 of transcription start
LcWRKY11	TATA-box	ATATAT	457	6	+	Brassica napus	core promoter element around -30 of transcription start
LcWRKY11	TATA-box	TATATA	458	6	+	Arabidopsis thaliana	core promoter element around -30 of transcription start
LcWRKY11	TATA-box	ATATAA	459	6	+	Brassica oleracea	core promoter element around -30 of transcription start
LcWRKY11	TATA-box	TATA	460	4	+	Arabidopsis thaliana	core promoter element around -30 of transcription start
LcWRKY11	TATA-box	ATATAA	466	6	+	Brassica oleracea	core promoter element around -30 of transcription start
LcWRKY11	TATA-box	TATA	467	4	+	Arabidopsis thaliana	core promoter element around -30 of transcription start
LcWRKY11	TATA-box	TATAAA	500	6	-	Helianthus annuus	core promoter element around -30 of transcription start
LcWRKY11	TATA-box	TATAA	501	5	-	Arabidopsis thaliana	core promoter element around -30 of transcription start
LcWRKY11	TATA-box	TATA	502	4	+	Arabidopsis thaliana	core promoter element around -30 of transcription start
LcWRKY11	TATA-box	ATTATA	515	6	+	Brassica napus	core promoter element around -30 of transcription start
LcWRKY11	TATA-box	TATATAA	516	7	-	Arabidopsis thaliana	core promoter element around -30 of transcription start
LcWRKY11	TATA-box	TATATA	517	6	+	Arabidopsis thaliana	core promoter element around -30 of transcription start
LcWRKY11	TATA-box	ATATAT	518	6	+	Brassica napus	core promoter element around -30 of transcription start
LcWRKY11	TATA-box	TATA	519	4	+	Arabidopsis thaliana	core promoter element around -30 of transcription start
LcWRKY11	TATA-box	TATAAAA	617	7	-	Pisum sativum	core promoter element around -30 of transcription start
LcWRKY11	TATA-box	TATAAA	618	6	-	Helianthus annuus	core promoter element around -30 of transcription start
LcWRKY11	TATA-box	TATAA	619	5	-	Arabidopsis thaliana	core promoter element around -30 of transcription start
LcWRKY11	TATA-box	TATA	620	4	+	Arabidopsis thaliana	core promoter element around -30 of transcription start
LcWRKY11	TATA-box	TATAAAA	633	7	-	Pisum sativum	core promoter element around -30 of transcription start
LcWRKY11	TATA-box	TATAAA	634	6	-	Helianthus annuus	core promoter element around -30 of transcription start
LcWRKY11	TATA-box	TATATAA	635	7	-	Arabidopsis thaliana	core promoter element around -30 of transcription start
LcWRKY11	TATA-box	TATATA	636	6	+	Arabidopsis thaliana	core promoter element around -30 of transcription start
LcWRKY11	TATA-box	ATATAA	637	6	+	Brassica oleracea	core promoter element around -30 of transcription start
LcWRKY11	TATA-box	TATA	638	4	+	Arabidopsis thaliana	core promoter element around -30 of transcription start
LcWRKY11	TATA-box	TACATAAA	657	8	-	Oryza sativa	core promoter element around -30 of transcription start
LcWRKY11	TATA-box	ATATAT	752	6	+	Brassica napus	core promoter element around -30 of transcription start
LcWRKY11	TATA-box	TATA	753	4	+	Arabidopsis thaliana	core promoter element around -30 of transcription start
LcWRKY11	TATA-box	TATACA	805	6	-	Helianthus annuus	core promoter element around -30 of transcription start
LcWRKY11	TATA-box	TATATA	807	6	+	Arabidopsis thaliana	core promoter element around -30 of transcription start
LcWRKY11	TATA-box	ATATAT	808	6	+	Brassica napus	core promoter element around -30 of transcription start
LcWRKY11	TATA-box	TATATA	809	6	+	Arabidopsis thaliana	core promoter element around -30 of transcription start
LcWRKY11	TATA-box	TATA	811	4	+	Arabidopsis thaliana	core promoter element around -30 of transcription start
LcWRKY11	TATA-box	TATA	1074	4	-	Arabidopsis thaliana	core promoter element around -30 of transcription start
LcWRKY11	TATA-box	TATAA	1148	5	-	Arabidopsis thaliana	core promoter element around -30 of transcription start
LcWRKY11	TATA-box	TATA	1149	4	-	Arabidopsis thaliana	core promoter element around -30 of transcription start
LcWRKY11	TATA-box	TATA	1163	4	-	Arabidopsis thaliana	core promoter element around -30 of transcription start
LcWRKY11	TATA-box	TATTTAAA	1281	8	+	Arabidopsis thaliana	core promoter element around -30 of transcription start
LcWRKY11	TATA-box	TATTTAAA	1283	8	-	Arabidopsis thaliana	core promoter element around -30 of transcription start
LcWRKY11	TATA-box	ATATAA	1460	6	+	Brassica oleracea	core promoter element around -30 of transcription start
LcWRKY11	TATA-box	TATA	1461	4	-	Arabidopsis thaliana	core promoter element around -30 of transcription start
LcWRKY11	TATA-box	ATATAT	1813	6	-	Brassica napus	core promoter element around -30 of transcription start
LcWRKY11	TATA-box	TATATA	1814	6	-	Arabidopsis thaliana	core promoter element around -30 of transcription start
LcWRKY11	TATA-box	ATATAT	1815	6	-	Brassica napus	core promoter element around -30 of transcription start
LcWRKY11	TATA-box	TATATA	1816	6	-	Arabidopsis thaliana	core promoter element around -30 of transcription start
LcWRKY11	TATA-box	ATATAT	1817	6	-	Brassica napus	core promoter element around -30 of transcription start
LcWRKY11	TATA-box	TATATA	1818	6	-	Arabidopsis thaliana	core promoter element around -30 of transcription start
LcWRKY11	TATA-box	ATATAT	1819	6	-	Brassica napus	core promoter element around -30 of transcription start
LcWRKY11	TATA-box	TATATTTATATTT	1820	12	+	Avena sativa	core promoter element around -30 of transcription start
LcWRKY11	TATA-box	ATATAT	1821	6	-	Brassica napus	core promoter element around -30 of transcription start
LcWRKY11	TATA-box	TATATA	1822	6	-	Arabidopsis thaliana	core promoter element around -30 of transcription start
LcWRKY11	TATA-box	ATATAT	1823	6	-	Brassica napus	core promoter element around -30 of transcription start
LcWRKY11	TATA-box	TATATA	1824	6	-	Arabidopsis thaliana	core promoter element around -30 of transcription start
LcWRKY11	TATA-box	ATATAT	1825	6	-	Brassica napus	core promoter element around -30 of transcription start
LcWRKY11	TATA-box	TATATTTATATTT	1826	12	+	Avena sativa	core promoter element around -30 of transcription start
LcWRKY11	TATA-box	taTATAAAtc	1828	9	-	Arabidopsis thaliana	core promoter element around -30 of transcription start
LcWRKY11	TATA-box	TATAAAT	1829	7	-	Brassica juncea	core promoter element around -30 of transcription start
LcWRKY11	TATA-box	TATAAA	1830	6	-	Helianthus annuus	core promoter element around -30 of transcription start
LcWRKY11	TATA-box	TATATAA	1831	7	-	Arabidopsis thaliana	core promoter element around -30 of transcription start
LcWRKY11	TATA-box	TATATA	1832	6	-	Arabidopsis thaliana	core promoter element around -30 of transcription start
LcWRKY11	TATA-box	ATATAT	1833	6	-	Brassica napus	core promoter element around -30 of transcription start
LcWRKY11	TATA-box	TATA	1834	4	-	Arabidopsis thaliana	core promoter element around -30 of transcription start
LcWRKY11	TATA-box	TATA	1954	4	-	Arabidopsis thaliana	core promoter element around -30 of transcription start
LcWRKY11	TCA-element	CCATCTTTTT	1611	9	-	Nicotiana tabacum	cis-acting element involved in salicylic acid responsiveness
LcWRKY11	HD-Zip 1	CAAT(A/T)ATTG	141	8	+	Arabidopsis thaliana	element involved in differentiation of the palisade mesophyll cells
LcWRKY11	O2-site	GATGATGTGG	817	9	+	Zea mays	cis-acting regulatory element involved in zein metabolism regulation
LcWRKY11	ABRE	TACGGTC	967	7	-	Arabidopsis thaliana	cis-acting element involved in the abscisic acid responsiveness
LcWRKY11	ABRE	AACCCGG	1143	7	-	Arabidopsis thaliana	cis-acting element involved in the abscisic acid responsiveness
LcWRKY11	ABRE	ACGTG	1799	5	-	Arabidopsis thaliana	cis-acting element involved in the abscisic acid responsiveness
LcWRKY11	TATC-box	TATCCCA	1456	7	-	Oryza sativa	cis-acting element involved in gibberellin-responsiveness
LcWRKY11	AT-rich element	ATAGAAATCAA	873	10	+	Glycine max	binding site of AT-rich DNA binding protein (ATBP-1)
LcWRKY11	MYC	CAATTG	438	6	+	Arabidopsis thaliana
LcWRKY11	MYC	CATTTG	934	6	+	Arabidopsis thaliana
LcWRKY11	Unnamed__4	CTCC	789	4	-	Petroselinum hortense
LcWRKY11	Unnamed__4	CTCC	922	4	-	Petroselinum hortense
LcWRKY11	Unnamed__4	CTCC	1190	4	+	Petroselinum hortense
LcWRKY11	Unnamed__4	CTCC	1507	4	+	Petroselinum hortense
LcWRKY11	Unnamed__4	CTCC	1620	4	-	Petroselinum hortense
LcWRKY11	Unnamed__4	CTCC	1766	4	+	Petroselinum hortense
LcWRKY11	Myb	CAACTG	1081	6	+	Arabidopsis thaliana
LcWRKY11	Myb	CAACTG	1110	6	-	Arabidopsis thaliana
LcWRKY11	TCT-motif	TCTTAC	1502	6	+	Arabidopsis thaliana	part of a light responsive element
LcWRKY11	I-box	gGATAAGGTG	406	9	-	Zea mays	part of a light responsive element
LcWRKY11	I-box	AGATAAGG	1268	8	-	Triticum aestivum	part of a light responsive element
LcWRKY12	ARE	AAACCA	123	6	+	Zea mays	cis-acting regulatory element essential for the anaerobic induction
LcWRKY12	ARE	AAACCA	148	6	-	Zea mays	cis-acting regulatory element essential for the anaerobic induction
LcWRKY12	ARE	AAACCA	1105	6	-	Zea mays	cis-acting regulatory element essential for the anaerobic induction
LcWRKY12	AT~TATA-box	TATATA	108	6	+	Arabidopsis thaliana
LcWRKY12	AT~TATA-box	TATATA	110	6	+	Arabidopsis thaliana
LcWRKY12	W box	TTGACC	543	6	+	Arabidopsis thaliana
LcWRKY12		motif_sequence	51	4	-	organism	short_function
LcWRKY12		motif_sequence	69	4	+	organism	short_function
LcWRKY12		motif_sequence	211	4	+	organism	short_function
LcWRKY12		motif_sequence	232	4	-	organism	short_function
LcWRKY12		motif_sequence	246	4	+	organism	short_function
LcWRKY12		motif_sequence	285	4	+	organism	short_function
LcWRKY12		motif_sequence	710	4	+	organism	short_function
LcWRKY12		motif_sequence	1003	4	+	organism	short_function
LcWRKY12		motif_sequence	1152	4	+	organism	short_function
LcWRKY12		motif_sequence	1195	4	+	organism	short_function
LcWRKY12		motif_sequence	1439	4	-	organism	short_function
LcWRKY12		motif_sequence	1886	4	+	organism	short_function
LcWRKY12		motif_sequence	1963	4	-	organism	short_function
LcWRKY12		motif_sequence	1983	4	+	organism	short_function
LcWRKY12	CAAT-box	CAAAT	127	5	+	Pisum sativum	common cis-acting element in promoter and enhancer regions
LcWRKY12	CAAT-box	CAAAT	140	5	-	Pisum sativum	common cis-acting element in promoter and enhancer regions
LcWRKY12	CAAT-box	CAAT	209	4	+	Nicotiana glutinosa
LcWRKY12	CAAT-box	CAAT	266	4	+	Nicotiana glutinosa
LcWRKY12	CAAT-box	CAAT	268	4	-	Nicotiana glutinosa
LcWRKY12	CAAT-box	CCAAT	412	5	+	Arabidopsis thaliana	common cis-acting element in promoter and enhancer regions
LcWRKY12	CAAT-box	CAAT	413	4	+	Nicotiana glutinosa
LcWRKY12	CAAT-box	CAAT	431	4	-	Nicotiana glutinosa
LcWRKY12	CAAT-box	CCAAT	451	5	-	Arabidopsis thaliana	common cis-acting element in promoter and enhancer regions
LcWRKY12	CAAT-box	CAAT	517	4	+	Nicotiana glutinosa
LcWRKY12	CAAT-box	CAAT	529	4	+	Nicotiana glutinosa
LcWRKY12	CAAT-box	CAAT	608	4	-	Nicotiana glutinosa
LcWRKY12	CAAT-box	CCAAT	612	5	-	Arabidopsis thaliana	common cis-acting element in promoter and enhancer regions
LcWRKY12	CAAT-box	CAAAT	688	5	-	Pisum sativum	common cis-acting element in promoter and enhancer regions
LcWRKY12	CAAT-box	CAAT	719	4	-	Nicotiana glutinosa
LcWRKY12	CAAT-box	CAAAT	762	5	+	Pisum sativum	common cis-acting element in promoter and enhancer regions
LcWRKY12	CAAT-box	CAAT	910	4	-	Nicotiana glutinosa
LcWRKY12	CAAT-box	CAAT	931	4	-	Nicotiana glutinosa
LcWRKY12	CAAT-box	CAAT	970	4	-	Nicotiana glutinosa
LcWRKY12	CAAT-box	CAAT	1014	4	-	Nicotiana glutinosa
LcWRKY12	CAAT-box	CAAAT	1032	5	-	Pisum sativum	common cis-acting element in promoter and enhancer regions
LcWRKY12	CAAT-box	CAAAT	1090	5	-	Pisum sativum	common cis-acting element in promoter and enhancer regions
LcWRKY12	CAAT-box	CAAAT	1099	5	+	Pisum sativum	common cis-acting element in promoter and enhancer regions
LcWRKY12	CAAT-box	CAAAT	1102	5	-	Pisum sativum	common cis-acting element in promoter and enhancer regions
LcWRKY12	CAAT-box	CAAT	1169	4	-	Nicotiana glutinosa
LcWRKY12	CAAT-box	CAAT	1179	4	+	Nicotiana glutinosa
LcWRKY12	CAAT-box	CAAT	1245	4	+	Nicotiana glutinosa
LcWRKY12	CAAT-box	CCAAT	1272	5	-	Arabidopsis thaliana	common cis-acting element in promoter and enhancer regions
LcWRKY12	CAAT-box	CAAAT	1296	5	+	Pisum sativum	common cis-acting element in promoter and enhancer regions
LcWRKY12	CAAT-box	CAAT	1350	4	+	Nicotiana glutinosa
LcWRKY12	CAAT-box	CAAT	1423	4	+	Nicotiana glutinosa
LcWRKY12	CAAT-box	CAAT	1455	4	-	Nicotiana glutinosa
LcWRKY12	CAAT-box	CAAT	1513	4	-	Nicotiana glutinosa
LcWRKY12	CAAT-box	CAAT	1733	4	+	Nicotiana glutinosa
LcWRKY12	CAAT-box	CAAAT	1794	5	+	Pisum sativum	common cis-acting element in promoter and enhancer regions
LcWRKY12	CAAT-box	CAAT	1797	4	-	Nicotiana glutinosa
LcWRKY12	CAAT-box	CAAAT	1806	5	+	Pisum sativum	common cis-acting element in promoter and enhancer regions
LcWRKY12	CAAT-box	CAAT	1844	4	-	Nicotiana glutinosa
LcWRKY12	CAAT-box	CCAAT	1954	5	+	Arabidopsis thaliana	common cis-acting element in promoter and enhancer regions
LcWRKY12	CAAT-box	CAAT	1955	4	+	Nicotiana glutinosa
LcWRKY12	CAAT-box	CAAT	1972	4	+	Nicotiana glutinosa
LcWRKY12	CAAT-box	CAAAT	1977	5	-	Pisum sativum	common cis-acting element in promoter and enhancer regions
LcWRKY12	GT1-motif	GGTTAA	1814	6	+	Arabidopsis thaliana	light responsive element
LcWRKY12	GT1-motif	GGTTAA	1995	6	+	Arabidopsis thaliana	light responsive element
LcWRKY12	MYB	CAACCA	335	6	+	Arabidopsis thaliana
LcWRKY12	MYB	CAACCA	655	6	-	Arabidopsis thaliana
LcWRKY12	MYB	CAACCA	1093	6	-	Arabidopsis thaliana
LcWRKY12	MYB	CAACAG	1533	6	-	Arabidopsis thaliana
LcWRKY12	MYB	TAACCA	1581	6	-	Arabidopsis thaliana
LcWRKY12	MYB	TAACCA	1813	6	-	Arabidopsis thaliana
LcWRKY12	MYB	TAACCA	1994	6	-	Arabidopsis thaliana
LcWRKY12	GA-motif	ATAGATAA	556	8	-	Arabidopsis thaliana	part of a light responsive element
LcWRKY12	MYB-like sequence	TAACCA	1581	6	-	Arabidopsis thaliana
LcWRKY12	MYB-like sequence	TAACCA	1813	6	-	Arabidopsis thaliana
LcWRKY12	MYB-like sequence	TAACCA	1994	6	-	Arabidopsis thaliana
LcWRKY12	ABRE	ACGTG	1290	5	-	Arabidopsis thaliana	cis-acting element involved in the abscisic acid responsiveness
LcWRKY12	CARE	CAACTCAC	1723	8	-	Oryza sativa
LcWRKY12	MYC	CAATTG	266	6	+	Arabidopsis thaliana
LcWRKY12	MYC	CATGTG	1442	6	+	Arabidopsis thaliana
LcWRKY12	MYC	CATTTG	1976	6	+	Arabidopsis thaliana
LcWRKY12	Unnamed__4	CTCC	251	4	+	Petroselinum hortense
LcWRKY12	Unnamed__4	CTCC	254	4	+	Petroselinum hortense
LcWRKY12	Unnamed__4	CTCC	287	4	+	Petroselinum hortense
LcWRKY12	Unnamed__4	CTCC	454	4	-	Petroselinum hortense
LcWRKY12	Unnamed__4	CTCC	671	4	-	Petroselinum hortense
LcWRKY12	Unnamed__4	CTCC	1258	4	+	Petroselinum hortense
LcWRKY12	Unnamed__4	CTCC	1413	4	-	Petroselinum hortense
LcWRKY12	Unnamed__4	CTCC	1478	4	-	Petroselinum hortense
LcWRKY12	Unnamed__4	CTCC	1628	4	-	Petroselinum hortense
LcWRKY12	Unnamed__4	CTCC	1791	4	+	Petroselinum hortense
LcWRKY12	Unnamed__4	CTCC	1820	4	+	Petroselinum hortense
LcWRKY12	I-box	gGATAAGGTG	854	9	-	Zea mays	part of a light responsive element
LcWRKY12	TCT-motif	TCTTAC	597	6	+	Arabidopsis thaliana	part of a light responsive element
LcWRKY12	TCT-motif	TCTTAC	1025	6	-	Arabidopsis thaliana	part of a light responsive element
LcWRKY12	Box 4	ATTAAT	624	6	+	Petroselinum crispum	part of a conserved DNA module involved in light responsiveness
LcWRKY12	STRE	AGGGG	682	5	+	Arabidopsis thaliana
LcWRKY12	Y-box	TGTGGAGGAGCA	249	11	-	Lemna gibba	?
LcWRKY12	Myb-binding site	CAACAG	1533	6	-	Nicotiana tabacum
LcWRKY12	TATA-box	TATA	1	4	+	Arabidopsis thaliana	core promoter element around -30 of transcription start
LcWRKY12	TATA-box	ATATAA	14	6	+	Brassica oleracea	core promoter element around -30 of transcription start
LcWRKY12	TATA-box	TATA	15	4	+	Arabidopsis thaliana	core promoter element around -30 of transcription start
LcWRKY12	TATA-box	TATA	65	4	+	Arabidopsis thaliana	core promoter element around -30 of transcription start
LcWRKY12	TATA-box	TATA	98	4	+	Arabidopsis thaliana	core promoter element around -30 of transcription start
LcWRKY12	TATA-box	TATATA	108	6	+	Arabidopsis thaliana	core promoter element around -30 of transcription start
LcWRKY12	TATA-box	ATATAT	109	6	+	Brassica napus	core promoter element around -30 of transcription start
LcWRKY12	TATA-box	TATATA	110	6	+	Arabidopsis thaliana	core promoter element around -30 of transcription start
LcWRKY12	TATA-box	ATATAA	111	6	+	Brassica oleracea	core promoter element around -30 of transcription start
LcWRKY12	TATA-box	TATA	112	4	+	Arabidopsis thaliana	core promoter element around -30 of transcription start
LcWRKY12	TATA-box	TATA	117	4	+	Arabidopsis thaliana	core promoter element around -30 of transcription start
LcWRKY12	TATA-box	ATATAA	130	6	+	Brassica oleracea	core promoter element around -30 of transcription start
LcWRKY12	TATA-box	TATA	131	4	+	Arabidopsis thaliana	core promoter element around -30 of transcription start
LcWRKY12	TATA-box	TATAA	693	5	-	Arabidopsis thaliana	core promoter element around -30 of transcription start
LcWRKY12	TATA-box	TATA	694	4	+	Arabidopsis thaliana	core promoter element around -30 of transcription start
LcWRKY12	TATA-box	TATA	769	4	+	Arabidopsis thaliana	core promoter element around -30 of transcription start
LcWRKY12	TATA-box	TATAA	808	5	-	Arabidopsis thaliana	core promoter element around -30 of transcription start
LcWRKY12	TATA-box	TATA	809	4	+	Arabidopsis thaliana	core promoter element around -30 of transcription start
LcWRKY12	TATA-box	TATACA	933	6	-	Helianthus annuus	core promoter element around -30 of transcription start
LcWRKY12	TATA-box	TATA	935	4	+	Arabidopsis thaliana	core promoter element around -30 of transcription start
LcWRKY12	TATA-box	TACAAAA	1021	7	-	Oryza sativa	core promoter element around -30 of transcription start
LcWRKY12	TATA-box	TACAAAA	1049	7	-	Oryza sativa	core promoter element around -30 of transcription start
LcWRKY12	TCA-element	CCATCTTTTT	548	9	+	Nicotiana tabacum	cis-acting element involved in salicylic acid responsiveness
LcWRKY12	ACE	CTAACGTATT	869	9	-	Petroselinum crispum	cis-acting element involved in light responsiveness
LcWRKY12	WUN-motif	TAATTACTC	567	9	-	Nicotiana glutinosa
LcWRKY12	WUN-motif	AAATTTCTT	1027	9	-	Nicotiana glutinosa
LcWRKY12	ERE	ATTTTAAA	1305	8	+	Nicotiana glutinos
LcWRKY12	G-box	CACGTC	1290	6	+	Zea mays	cis-acting regulatory element involved in light responsiveness
LcWRKY12	TC-rich repeats	GTTTTCTTAC	593	9	+	Nicotiana tabacum	cis-acting element involved in defense and stress responsiveness
LcWRKY12	DRE core	GCCGAC	1871	6	-	Arabidopsis thaliana
LcWRKY13	AT1-motif	AATTATTTTTTATT	865	13	-	Solanum tuberosum	part of a light responsive module
LcWRKY13	AE-box	AGAAACTT	1286	8	-	Arabidopsis thaliana	part of a module for light response
LcWRKY13	ARE	AAACCA	110	6	-	Zea mays	cis-acting regulatory element essential for the anaerobic induction
LcWRKY13	ARE	AAACCA	423	6	-	Zea mays	cis-acting regulatory element essential for the anaerobic induction
LcWRKY13	ARE	AAACCA	494	6	-	Zea mays	cis-acting regulatory element essential for the anaerobic induction
LcWRKY13	AT~TATA-box	TATATAAA	503	8	-	Arabidopsis thaliana
LcWRKY13	AT~TATA-box	TATATA	505	6	+	Arabidopsis thaliana
LcWRKY13	AT~TATA-box	TATATAAA	614	8	-	Arabidopsis thaliana
LcWRKY13	AT~TATA-box	TATATA	616	6	+	Arabidopsis thaliana
LcWRKY13	AT~TATA-box	TATATA	618	6	+	Arabidopsis thaliana
LcWRKY13	AT~TATA-box	TATATA	639	6	+	Arabidopsis thaliana
LcWRKY13	AT~TATA-box	TATATA	641	6	+	Arabidopsis thaliana
LcWRKY13	AT~TATA-box	TATATA	699	6	+	Arabidopsis thaliana
LcWRKY13	AT~TATA-box	TATATAAA	821	8	-	Arabidopsis thaliana
LcWRKY13	AT~TATA-box	TATATA	823	6	+	Arabidopsis thaliana
LcWRKY13	AT~TATA-box	TATATA	994	6	+	Arabidopsis thaliana
LcWRKY13	AT~TATA-box	TATATA	996	6	+	Arabidopsis thaliana
LcWRKY13	AT~TATA-box	TATATA	1812	6	-	Arabidopsis thaliana
LcWRKY13	AT~TATA-box	TATATA	1814	6	-	Arabidopsis thaliana
LcWRKY13	AT~TATA-box	TATATA	1816	6	-	Arabidopsis thaliana
LcWRKY13	AT~TATA-box	TATATA	1818	6	-	Arabidopsis thaliana
LcWRKY13	AT~TATA-box	TATATA	1820	6	-	Arabidopsis thaliana
LcWRKY13	AT~TATA-box	TATATA	1822	6	-	Arabidopsis thaliana
LcWRKY13	AT~TATA-box	TATATA	1824	6	-	Arabidopsis thaliana
LcWRKY13	AT~TATA-box	TATATAAA	1830	8	-	Arabidopsis thaliana
LcWRKY13	AT~TATA-box	TATATA	1832	6	-	Arabidopsis thaliana
LcWRKY13		motif_sequence	144	4	-	organism	short_function
LcWRKY13		motif_sequence	487	4	+	organism	short_function
LcWRKY13		motif_sequence	966	4	-	organism	short_function
LcWRKY13		motif_sequence	985	4	-	organism	short_function
LcWRKY13		motif_sequence	1046	4	-	organism	short_function
LcWRKY13		motif_sequence	1317	4	+	organism	short_function
LcWRKY13		motif_sequence	1848	4	+	organism	short_function
LcWRKY13		motif_sequence	1958	4	+	organism	short_function
LcWRKY13	CAAT-box	CAAAT	5	5	-	Pisum sativum	common cis-acting element in promoter and enhancer regions
LcWRKY13	CAAT-box	CAAAT	55	5	-	Pisum sativum	common cis-acting element in promoter and enhancer regions
LcWRKY13	CAAT-box	CAAAT	65	5	-	Pisum sativum	common cis-acting element in promoter and enhancer regions
LcWRKY13	CAAT-box	CAAAT	81	5	-	Pisum sativum	common cis-acting element in promoter and enhancer regions
LcWRKY13	CAAT-box	CAAT	148	4	-	Nicotiana glutinosa
LcWRKY13	CAAT-box	CAAAT	185	5	+	Pisum sativum	common cis-acting element in promoter and enhancer regions
LcWRKY13	CAAT-box	CAAT	201	4	+	Nicotiana glutinosa
LcWRKY13	CAAT-box	CCAAT	268	5	-	Arabidopsis thaliana	common cis-acting element in promoter and enhancer regions
LcWRKY13	CAAT-box	CAAT	326	4	+	Nicotiana glutinosa
LcWRKY13	CAAT-box	CAAT	331	4	-	Nicotiana glutinosa
LcWRKY13	CAAT-box	CAAT	436	4	-	Nicotiana glutinosa
LcWRKY13	CAAT-box	CAAT	457	4	+	Nicotiana glutinosa
LcWRKY13	CAAT-box	CAAT	537	4	+	Nicotiana glutinosa
LcWRKY13	CAAT-box	CAAAT	539	5	-	Pisum sativum	common cis-acting element in promoter and enhancer regions
LcWRKY13	CAAT-box	CAAT	627	4	+	Nicotiana glutinosa
LcWRKY13	CAAT-box	CAAT	629	4	-	Nicotiana glutinosa
LcWRKY13	CAAT-box	CAAT	753	4	-	Nicotiana glutinosa
LcWRKY13	CAAT-box	CAAAT	781	5	+	Pisum sativum	common cis-acting element in promoter and enhancer regions
LcWRKY13	CAAT-box	CAAAT	789	5	-	Pisum sativum	common cis-acting element in promoter and enhancer regions
LcWRKY13	CAAT-box	CAAT	811	4	-	Nicotiana glutinosa
LcWRKY13	CAAT-box	CAAAT	863	5	+	Pisum sativum	common cis-acting element in promoter and enhancer regions
LcWRKY13	CAAT-box	CCAAT	877	5	-	Arabidopsis thaliana	common cis-acting element in promoter and enhancer regions
LcWRKY13	CAAT-box	CAAT	895	4	-	Nicotiana glutinosa
LcWRKY13	CAAT-box	CAAT	924	4	+	Nicotiana glutinosa
LcWRKY13	CAAT-box	CCAAT	943	5	-	Arabidopsis thaliana	common cis-acting element in promoter and enhancer regions
LcWRKY13	CAAT-box	CAAT	1095	4	+	Nicotiana glutinosa
LcWRKY13	CAAT-box	CAAT	1233	4	-	Nicotiana glutinosa
LcWRKY13	CAAT-box	CAAAT	1264	5	+	Pisum sativum	common cis-acting element in promoter and enhancer regions
LcWRKY13	CAAT-box	CAAAT	1351	5	+	Pisum sativum	common cis-acting element in promoter and enhancer regions
LcWRKY13	CAAT-box	CAAAT	1393	5	+	Pisum sativum	common cis-acting element in promoter and enhancer regions
LcWRKY13	CAAT-box	CAAT	1421	4	-	Nicotiana glutinosa
LcWRKY13	CAAT-box	CAAAT	1439	5	-	Pisum sativum	common cis-acting element in promoter and enhancer regions
LcWRKY13	CAAT-box	CCAAT	1522	5	-	Arabidopsis thaliana	common cis-acting element in promoter and enhancer regions
LcWRKY13	CAAT-box	CAAAT	1641	5	-	Pisum sativum	common cis-acting element in promoter and enhancer regions
LcWRKY13	CAAT-box	CAAT	1651	4	-	Nicotiana glutinosa
LcWRKY13	CAAT-box	CCAAT	1704	5	-	Arabidopsis thaliana	common cis-acting element in promoter and enhancer regions
LcWRKY13	CAAT-box	CCAAT	1808	5	+	Arabidopsis thaliana	common cis-acting element in promoter and enhancer regions
LcWRKY13	CAAT-box	CAAT	1809	4	+	Nicotiana glutinosa
LcWRKY13	CAAT-box	CAAAT	1837	5	-	Pisum sativum	common cis-acting element in promoter and enhancer regions
LcWRKY13	CAAT-box	CAAT	1880	4	+	Nicotiana glutinosa
LcWRKY13	CAAT-box	CAAT	1892	4	-	Nicotiana glutinosa
LcWRKY13	CAAT-box	CAAT	1904	4	-	Nicotiana glutinosa
LcWRKY13	TATA	TATAAAAT	612	8	-	Arabidopsis thaliana
LcWRKY13	TATA	TATAAAAT	803	8	-	Arabidopsis thaliana
LcWRKY13	TATA	TATAAAAT	1595	8	-	Arabidopsis thaliana
LcWRKY13	MYB	TAACCA	1258	6	+	Arabidopsis thaliana
LcWRKY13	AAGAA-motif	GAAAGAA	357	7	+	Avena sativa
LcWRKY13	AAGAA-motif	GAAAGAA	361	7	+	Avena sativa
LcWRKY13	AAGAA-motif	GAAAGAA	365	7	+	Avena sativa
LcWRKY13	AAGAA-motif	GAAAGAA	369	7	+	Avena sativa
LcWRKY13	AAGAA-motif	GAAAGAA	373	7	+	Avena sativa
LcWRKY13	MYB-like sequence	TAACCA	1258	6	+	Arabidopsis thaliana
LcWRKY13	TCA	TCATCTTCAT	1510	9	-	Pisum sativum
LcWRKY13	TATC-box	TATCCCA	86	7	+	Oryza sativa	cis-acting element involved in gibberellin-responsiveness
LcWRKY13	TATC-box	TATCCCA	1376	7	+	Oryza sativa	cis-acting element involved in gibberellin-responsiveness
LcWRKY13	TATC-box	TATCCCA	1504	7	-	Oryza sativa	cis-acting element involved in gibberellin-responsiveness
LcWRKY13	O2-site	GATGATGTGG	1004	9	+	Zea mays	cis-acting regulatory element involved in zein metabolism regulation
LcWRKY13	ABRE	AACCCGG	1190	7	-	Arabidopsis thaliana	cis-acting element involved in the abscisic acid responsiveness
LcWRKY13	ABRE	ACGTG	1797	5	-	Arabidopsis thaliana	cis-acting element involved in the abscisic acid responsiveness
LcWRKY13	Myb	CAACTG	1157	6	-	Arabidopsis thaliana
LcWRKY13	Unnamed__4	CTCC	976	4	-	Petroselinum hortense
LcWRKY13	Unnamed__4	CTCC	1200	4	+	Petroselinum hortense
LcWRKY13	Unnamed__4	CTCC	1237	4	+	Petroselinum hortense
LcWRKY13	Unnamed__4	CTCC	1620	4	-	Petroselinum hortense
LcWRKY13	Unnamed__4	CTCC	1764	4	+	Petroselinum hortense
LcWRKY13	MYC	CAATTG	627	6	+	Arabidopsis thaliana
LcWRKY13	I-box	gGATAAGGTG	595	9	-	Zea mays	part of a light responsive element
LcWRKY13	Box 4	ATTAAT	163	6	+	Petroselinum crispum	part of a conserved DNA module involved in light responsiveness
LcWRKY13	Box 4	ATTAAT	203	6	+	Petroselinum crispum	part of a conserved DNA module involved in light responsiveness
LcWRKY13	Box 4	ATTAAT	1087	6	-	Petroselinum crispum	part of a conserved DNA module involved in light responsiveness
LcWRKY13	Box 4	ATTAAT	1425	6	-	Petroselinum crispum	part of a conserved DNA module involved in light responsiveness
LcWRKY13	Unnamed__6	taTAAATATct	1825	10	-	Zea mays
LcWRKY13	STRE	AGGGG	124	5	-	Arabidopsis thaliana
LcWRKY13	STRE	AGGGG	444	5	+	Arabidopsis thaliana
LcWRKY13	MBS	CAACTG	1157	6	-	Arabidopsis thaliana	MYB binding site involved in drought-inducibility
LcWRKY13	TATA-box	TATTTAAA	16	8	+	Arabidopsis thaliana	core promoter element around -30 of transcription start
LcWRKY13	TATA-box	TATTTAAA	298	8	-	Arabidopsis thaliana	core promoter element around -30 of transcription start
LcWRKY13	TATA-box	TATTTAAA	384	8	+	Arabidopsis thaliana	core promoter element around -30 of transcription start
LcWRKY13	TATA-box	TATTTAAA	386	8	-	Arabidopsis thaliana	core promoter element around -30 of transcription start
LcWRKY13	TATA-box	taTATAAAtc	501	9	-	Arabidopsis thaliana	core promoter element around -30 of transcription start
LcWRKY13	TATA-box	TATAAAT	502	7	-	Brassica juncea	core promoter element around -30 of transcription start
LcWRKY13	TATA-box	TATAAA	503	6	-	Helianthus annuus	core promoter element around -30 of transcription start
LcWRKY13	TATA-box	TATATAA	504	7	-	Arabidopsis thaliana	core promoter element around -30 of transcription start
LcWRKY13	TATA-box	TATATA	505	6	+	Arabidopsis thaliana	core promoter element around -30 of transcription start
LcWRKY13	TATA-box	TATA	507	4	+	Arabidopsis thaliana	core promoter element around -30 of transcription start
LcWRKY13	TATA-box	TATAAAA	613	7	-	Pisum sativum	core promoter element around -30 of transcription start
LcWRKY13	TATA-box	TATAAA	614	6	-	Helianthus annuus	core promoter element around -30 of transcription start
LcWRKY13	TATA-box	TATATAA	615	7	-	Arabidopsis thaliana	core promoter element around -30 of transcription start
LcWRKY13	TATA-box	TATATA	616	6	+	Arabidopsis thaliana	core promoter element around -30 of transcription start
LcWRKY13	TATA-box	ATATAT	617	6	+	Brassica napus	core promoter element around -30 of transcription start
LcWRKY13	TATA-box	TATATA	618	6	+	Arabidopsis thaliana	core promoter element around -30 of transcription start
LcWRKY13	TATA-box	TATA	620	4	+	Arabidopsis thaliana	core promoter element around -30 of transcription start
LcWRKY13	TATA-box	TATTTAAA	633	8	-	Arabidopsis thaliana	core promoter element around -30 of transcription start
LcWRKY13	TATA-box	ATATAT	638	6	+	Brassica napus	core promoter element around -30 of transcription start
LcWRKY13	TATA-box	TATATA	639	6	+	Arabidopsis thaliana	core promoter element around -30 of transcription start
LcWRKY13	TATA-box	ATATAT	640	6	+	Brassica napus	core promoter element around -30 of transcription start
LcWRKY13	TATA-box	TATATA	641	6	+	Arabidopsis thaliana	core promoter element around -30 of transcription start
LcWRKY13	TATA-box	ATATAA	642	6	+	Brassica oleracea	core promoter element around -30 of transcription start
LcWRKY13	TATA-box	TATA	643	4	+	Arabidopsis thaliana	core promoter element around -30 of transcription start
LcWRKY13	TATA-box	ATATAA	647	6	+	Brassica oleracea	core promoter element around -30 of transcription start
LcWRKY13	TATA-box	TATA	648	4	+	Arabidopsis thaliana	core promoter element around -30 of transcription start
LcWRKY13	TATA-box	TATAAA	682	6	-	Helianthus annuus	core promoter element around -30 of transcription start
LcWRKY13	TATA-box	TATAA	683	5	-	Arabidopsis thaliana	core promoter element around -30 of transcription start
LcWRKY13	TATA-box	TATA	684	4	+	Arabidopsis thaliana	core promoter element around -30 of transcription start
LcWRKY13	TATA-box	ATTATA	697	6	+	Brassica napus	core promoter element around -30 of transcription start
LcWRKY13	TATA-box	TATATAA	698	7	-	Arabidopsis thaliana	core promoter element around -30 of transcription start
LcWRKY13	TATA-box	TATATA	699	6	+	Arabidopsis thaliana	core promoter element around -30 of transcription start
LcWRKY13	TATA-box	ATATAT	700	6	+	Brassica napus	core promoter element around -30 of transcription start
LcWRKY13	TATA-box	TATA	701	4	+	Arabidopsis thaliana	core promoter element around -30 of transcription start
LcWRKY13	TATA-box	TATAAAA	804	7	-	Pisum sativum	core promoter element around -30 of transcription start
LcWRKY13	TATA-box	TATAAA	805	6	-	Helianthus annuus	core promoter element around -30 of transcription start
LcWRKY13	TATA-box	TATAA	806	5	-	Arabidopsis thaliana	core promoter element around -30 of transcription start
LcWRKY13	TATA-box	TATA	807	4	+	Arabidopsis thaliana	core promoter element around -30 of transcription start
LcWRKY13	TATA-box	TATAAAA	820	7	-	Pisum sativum	core promoter element around -30 of transcription start
LcWRKY13	TATA-box	TATAAA	821	6	-	Helianthus annuus	core promoter element around -30 of transcription start
LcWRKY13	TATA-box	TATATAA	822	7	-	Arabidopsis thaliana	core promoter element around -30 of transcription start
LcWRKY13	TATA-box	TATATA	823	6	+	Arabidopsis thaliana	core promoter element around -30 of transcription start
LcWRKY13	TATA-box	ATATAA	824	6	+	Brassica oleracea	core promoter element around -30 of transcription start
LcWRKY13	TATA-box	TATA	825	4	+	Arabidopsis thaliana	core promoter element around -30 of transcription start
LcWRKY13	TATA-box	TACATAAA	844	8	-	Oryza sativa	core promoter element around -30 of transcription start
LcWRKY13	TATA-box	TATACA	992	6	-	Helianthus annuus	core promoter element around -30 of transcription start
LcWRKY13	TATA-box	TATATA	994	6	+	Arabidopsis thaliana	core promoter element around -30 of transcription start
LcWRKY13	TATA-box	ATATAT	995	6	+	Brassica napus	core promoter element around -30 of transcription start
LcWRKY13	TATA-box	TATATA	996	6	+	Arabidopsis thaliana	core promoter element around -30 of transcription start
LcWRKY13	TATA-box	TATA	998	4	+	Arabidopsis thaliana	core promoter element around -30 of transcription start
LcWRKY13	TATA-box	TATAA	1195	5	-	Arabidopsis thaliana	core promoter element around -30 of transcription start
LcWRKY13	TATA-box	TATA	1196	4	-	Arabidopsis thaliana	core promoter element around -30 of transcription start
LcWRKY13	TATA-box	TATA	1210	4	-	Arabidopsis thaliana	core promoter element around -30 of transcription start
LcWRKY13	TATA-box	TAAAGATT	1325	8	-	Arabidopsis thaliana	core promoter element around -30 of transcription start
LcWRKY13	TATA-box	TATTTAAA	1335	8	+	Arabidopsis thaliana	core promoter element around -30 of transcription start
LcWRKY13	TATA-box	TATTTAAA	1337	8	-	Arabidopsis thaliana	core promoter element around -30 of transcription start
LcWRKY13	TATA-box	ATATAA	1508	6	+	Brassica oleracea	core promoter element around -30 of transcription start
LcWRKY13	TATA-box	TATA	1509	4	-	Arabidopsis thaliana	core promoter element around -30 of transcription start
LcWRKY13	TATA-box	TATAAAA	1596	7	-	Pisum sativum	core promoter element around -30 of transcription start
LcWRKY13	TATA-box	TATAAA	1597	6	-	Helianthus annuus	core promoter element around -30 of transcription start
LcWRKY13	TATA-box	TATAA	1598	5	-	Arabidopsis thaliana	core promoter element around -30 of transcription start
LcWRKY13	TATA-box	TATA	1599	4	-	Arabidopsis thaliana	core promoter element around -30 of transcription start
LcWRKY13	TATA-box	ATATAT	1811	6	-	Brassica napus	core promoter element around -30 of transcription start
LcWRKY13	TATA-box	TATATA	1812	6	-	Arabidopsis thaliana	core promoter element around -30 of transcription start
LcWRKY13	TATA-box	ATATAT	1813	6	-	Brassica napus	core promoter element around -30 of transcription start
LcWRKY13	TATA-box	TATATA	1814	6	-	Arabidopsis thaliana	core promoter element around -30 of transcription start
LcWRKY13	TATA-box	ATATAT	1815	6	-	Brassica napus	core promoter element around -30 of transcription start
LcWRKY13	TATA-box	TATATA	1816	6	-	Arabidopsis thaliana	core promoter element around -30 of transcription start
LcWRKY13	TATA-box	ATATAT	1817	6	-	Brassica napus	core promoter element around -30 of transcription start
LcWRKY13	TATA-box	TATATA	1818	6	-	Arabidopsis thaliana	core promoter element around -30 of transcription start
LcWRKY13	TATA-box	ATATAT	1819	6	-	Brassica napus	core promoter element around -30 of transcription start
LcWRKY13	TATA-box	TATATTTATATTT	1820	12	+	Avena sativa	core promoter element around -30 of transcription start
LcWRKY13	TATA-box	ATATAT	1821	6	-	Brassica napus	core promoter element around -30 of transcription start
LcWRKY13	TATA-box	TATATA	1822	6	-	Arabidopsis thaliana	core promoter element around -30 of transcription start
LcWRKY13	TATA-box	ATATAT	1823	6	-	Brassica napus	core promoter element around -30 of transcription start
LcWRKY13	TATA-box	TATATA	1824	6	-	Arabidopsis thaliana	core promoter element around -30 of transcription start
LcWRKY13	TATA-box	ATATAT	1825	6	-	Brassica napus	core promoter element around -30 of transcription start
LcWRKY13	TATA-box	TATATTTATATTT	1826	12	+	Avena sativa	core promoter element around -30 of transcription start
LcWRKY13	TATA-box	taTATAAAtc	1828	9	-	Arabidopsis thaliana	core promoter element around -30 of transcription start
LcWRKY13	TATA-box	TATAAAT	1829	7	-	Brassica juncea	core promoter element around -30 of transcription start
LcWRKY13	TATA-box	TATAAA	1830	6	-	Helianthus annuus	core promoter element around -30 of transcription start
LcWRKY13	TATA-box	TATATAA	1831	7	-	Arabidopsis thaliana	core promoter element around -30 of transcription start
LcWRKY13	TATA-box	TATATA	1832	6	-	Arabidopsis thaliana	core promoter element around -30 of transcription start
LcWRKY13	TATA-box	ATATAT	1833	6	-	Brassica napus	core promoter element around -30 of transcription start
LcWRKY13	TATA-box	TATA	1834	4	-	Arabidopsis thaliana	core promoter element around -30 of transcription start
LcWRKY13	TATA-box	TATA	1954	4	-	Arabidopsis thaliana	core promoter element around -30 of transcription start
LcWRKY13	HD-Zip 1	CAAT(A/T)ATTG	326	8	+	Arabidopsis thaliana	element involved in differentiation of the palisade mesophyll cells
LcWRKY13	TCA-element	CCATCTTTTT	1611	9	-	Nicotiana tabacum	cis-acting element involved in salicylic acid responsiveness
LcWRKY13	WUN-motif	TTATTACAT	905	9	-	Nicotiana glutinosa
LcWRKY13	G-box	TACGTG	1797	6	-	Arabidopsis thaliana	cis-acting regulatory element involved in light responsiveness
LcWRKY13	ABRE3a	TACGTG	1797	6	-	Zea mays
LcWRKY13	Unnamed__1	CGTGG	1132	5	+	Zea mays
LcWRKY13	TC-rich repeats	GTTTTCTTAC	1545	9	+	Nicotiana tabacum	cis-acting element involved in defense and stress responsiveness
LcWRKY13	ABRE4	CACGTA	1797	6	+	Zea mays
LcWRKY13	Myc	TCTCTTA	1970	7	+	Arabidopsis thaliana
LcWRKY14	AT~TATA-box	TATATA	655	6	+	Arabidopsis thaliana
LcWRKY14	AT~TATA-box	TATATA	1154	6	-	Arabidopsis thaliana
LcWRKY14	AT~TATA-box	TATATA	1169	6	-	Arabidopsis thaliana
LcWRKY14	AT~TATA-box	TATATAAA	1206	8	-	Arabidopsis thaliana
LcWRKY14	AT~TATA-box	TATATA	1208	6	-	Arabidopsis thaliana
LcWRKY14		motif_sequence	40	4	-	organism	short_function
LcWRKY14		motif_sequence	46	4	+	organism	short_function
LcWRKY14		motif_sequence	133	4	+	organism	short_function
LcWRKY14		motif_sequence	178	4	+	organism	short_function
LcWRKY14		motif_sequence	251	4	+	organism	short_function
LcWRKY14		motif_sequence	356	4	+	organism	short_function
LcWRKY14		motif_sequence	360	4	-	organism	short_function
LcWRKY14		motif_sequence	778	4	+	organism	short_function
LcWRKY14		motif_sequence	840	4	+	organism	short_function
LcWRKY14		motif_sequence	882	4	+	organism	short_function
LcWRKY14		motif_sequence	1184	4	-	organism	short_function
LcWRKY14		motif_sequence	1887	4	+	organism	short_function
LcWRKY14		motif_sequence	1963	4	-	organism	short_function
LcWRKY14		motif_sequence	1983	4	+	organism	short_function
LcWRKY14	MYB	CAACCA	31	6	-	Arabidopsis thaliana
LcWRKY14	MYB	CAACAG	366	6	-	Arabidopsis thaliana
LcWRKY14	MYB	CAACAG	803	6	+	Arabidopsis thaliana
LcWRKY14	MYB	TAACCA	1060	6	+	Arabidopsis thaliana
LcWRKY14	MYB	TAACCA	1994	6	-	Arabidopsis thaliana
LcWRKY14	TATA	TATAAAAT	1156	8	+	Arabidopsis thaliana
LcWRKY14	GT1-motif	GGTTAA	628	6	-	Arabidopsis thaliana	light responsive element
LcWRKY14	GT1-motif	GGTTAA	1059	6	-	Arabidopsis thaliana	light responsive element
LcWRKY14	GT1-motif	GGTTAA	1995	6	+	Arabidopsis thaliana	light responsive element
LcWRKY14	CAAT-box	CAAT	91	4	+	Nicotiana glutinosa
LcWRKY14	CAAT-box	CAAT	97	4	-	Nicotiana glutinosa
LcWRKY14	CAAT-box	CAAT	140	4	-	Nicotiana glutinosa
LcWRKY14	CAAT-box	CCAAT	172	5	-	Arabidopsis thaliana	common cis-acting element in promoter and enhancer regions
LcWRKY14	CAAT-box	CAAT	218	4	+	Nicotiana glutinosa
LcWRKY14	CAAT-box	CAAAT	238	5	+	Pisum sativum	common cis-acting element in promoter and enhancer regions
LcWRKY14	CAAT-box	CAAT	294	4	+	Nicotiana glutinosa
LcWRKY14	CAAT-box	CAAAT	303	5	-	Pisum sativum	common cis-acting element in promoter and enhancer regions
LcWRKY14	CAAT-box	CAAT	538	4	+	Nicotiana glutinosa
LcWRKY14	CAAT-box	CCAAT	567	5	+	Arabidopsis thaliana	common cis-acting element in promoter and enhancer regions
LcWRKY14	CAAT-box	CAAT	568	4	+	Nicotiana glutinosa
LcWRKY14	CAAT-box	CAAT	602	4	+	Nicotiana glutinosa
LcWRKY14	CAAT-box	CAAAT	697	5	+	Pisum sativum	common cis-acting element in promoter and enhancer regions
LcWRKY14	CAAT-box	CAAT	744	4	-	Nicotiana glutinosa
LcWRKY14	CAAT-box	CAAT	850	4	+	Nicotiana glutinosa
LcWRKY14	CAAT-box	CAAT	880	4	+	Nicotiana glutinosa
LcWRKY14	CAAT-box	CAAT	962	4	-	Nicotiana glutinosa
LcWRKY14	CAAT-box	CAAT	977	4	-	Nicotiana glutinosa
LcWRKY14	CAAT-box	CAAT	1025	4	-	Nicotiana glutinosa
LcWRKY14	CAAT-box	CAAT	1162	4	-	Nicotiana glutinosa
LcWRKY14	CAAT-box	CAAT	1291	4	-	Nicotiana glutinosa
LcWRKY14	CAAT-box	CAAT	1309	4	+	Nicotiana glutinosa
LcWRKY14	CAAT-box	CAAT	1395	4	-	Nicotiana glutinosa
LcWRKY14	CAAT-box	CAAT	1423	4	+	Nicotiana glutinosa
LcWRKY14	CAAT-box	CAAAT	1526	5	-	Pisum sativum	common cis-acting element in promoter and enhancer regions
LcWRKY14	CAAT-box	CAAT	1544	4	-	Nicotiana glutinosa
LcWRKY14	CAAT-box	CAAAT	1570	5	-	Pisum sativum	common cis-acting element in promoter and enhancer regions
LcWRKY14	CAAT-box	CAAAT	1642	5	-	Pisum sativum	common cis-acting element in promoter and enhancer regions
LcWRKY14	CAAT-box	CAAAT	1777	5	+	Pisum sativum	common cis-acting element in promoter and enhancer regions
LcWRKY14	CAAT-box	CCAAT	1840	5	+	Arabidopsis thaliana	common cis-acting element in promoter and enhancer regions
LcWRKY14	CAAT-box	CAAT	1841	4	+	Nicotiana glutinosa
LcWRKY14	CAAT-box	CAAT	1845	4	-	Nicotiana glutinosa
LcWRKY14	CAAT-box	CCAAT	1954	5	+	Arabidopsis thaliana	common cis-acting element in promoter and enhancer regions
LcWRKY14	CAAT-box	CAAT	1955	4	+	Nicotiana glutinosa
LcWRKY14	AAGAA-motif	gGTAAAGAAA	198	9	-	Avena sativa
LcWRKY14	AAGAA-motif	gGTAAAGAAA	1656	9	+	Avena sativa
LcWRKY14	GARE-motif	TCTGTTG	365	7	+	Brassica oleracea	gibberellin-responsive element
LcWRKY14	MYB-like sequence	TAACCA	1060	6	+	Arabidopsis thaliana
LcWRKY14	MYB-like sequence	TAACCA	1994	6	-	Arabidopsis thaliana
LcWRKY14	GA-motif	ATAGATAA	1359	8	+	Arabidopsis thaliana	part of a light responsive element
LcWRKY14	MYB recognition site	CCGTTG	211	6	-	Arabidopsis thaliana
LcWRKY14	AT-rich sequence	TAAAATACT	703	9	+	Pisum sativum	element for maximal elicitor-mediated activation (2copies)
LcWRKY14	MBSI	TTTTTACGGTTA	629	11	-	Petunia hybrida	MYB binding site involved in flavonoid biosynthetic genes regulation
LcWRKY14	ABRE	ACGTG	993	5	-	Arabidopsis thaliana	cis-acting element involved in the abscisic acid responsiveness
LcWRKY14	LTR	CCGAAA	333	6	+	Hordeum vulgare	cis-acting element involved in low-temperature responsiveness
LcWRKY14	I-box	AGATAAGG	195	8	-	Triticum aestivum	part of a light responsive element
LcWRKY14	I-box	cCATATCCAAT	1747	10	+	Flaveria trinervia	part of a light responsive element
LcWRKY14	MYC	CATTTG	697	6	-	Arabidopsis thaliana
LcWRKY14	MYC	CATTTG	1777	6	-	Arabidopsis thaliana
LcWRKY14	Unnamed__4	CTCC	260	4	+	Petroselinum hortense
LcWRKY14	Unnamed__4	CTCC	769	4	-	Petroselinum hortense
LcWRKY14	Unnamed__4	CTCC	931	4	-	Petroselinum hortense
LcWRKY14	Unnamed__4	CTCC	955	4	-	Petroselinum hortense
LcWRKY14	Myb	CAACTG	24	6	+	Arabidopsis thaliana
LcWRKY14	MBS	CAACTG	24	6	+	Arabidopsis thaliana	MYB binding site involved in drought-inducibility
LcWRKY14	STRE	AGGGG	624	5	-	Arabidopsis thaliana
LcWRKY14	STRE	AGGGG	689	5	-	Arabidopsis thaliana
LcWRKY14	STRE	AGGGG	771	5	+	Arabidopsis thaliana
LcWRKY14	STRE	AGGGG	1099	5	-	Arabidopsis thaliana
LcWRKY14	STRE	AGGGG	1416	5	-	Arabidopsis thaliana
LcWRKY14	Box 4	ATTAAT	1174	6	-	Petroselinum crispum	part of a conserved DNA module involved in light responsiveness
LcWRKY14	Box 4	ATTAAT	1334	6	-	Petroselinum crispum	part of a conserved DNA module involved in light responsiveness
LcWRKY14	ACE	CTAACGTATT	1490	9	-	Petroselinum crispum	cis-acting element involved in light responsiveness
LcWRKY14	TCA-element	CCATCTTTTT	1074	9	+	Nicotiana tabacum	cis-acting element involved in salicylic acid responsiveness
LcWRKY14	TATA-box	TATA	11	4	+	Arabidopsis thaliana	core promoter element around -30 of transcription start
LcWRKY14	TATA-box	TATA	75	4	+	Arabidopsis thaliana	core promoter element around -30 of transcription start
LcWRKY14	TATA-box	ATATAT	93	6	+	Brassica napus	core promoter element around -30 of transcription start
LcWRKY14	TATA-box	TATA	94	4	+	Arabidopsis thaliana	core promoter element around -30 of transcription start
LcWRKY14	TATA-box	TATA	106	4	+	Arabidopsis thaliana	core promoter element around -30 of transcription start
LcWRKY14	TATA-box	TATA	322	4	+	Arabidopsis thaliana	core promoter element around -30 of transcription start
LcWRKY14	TATA-box	TATA	576	4	+	Arabidopsis thaliana	core promoter element around -30 of transcription start
LcWRKY14	TATA-box	TATACA	653	6	-	Helianthus annuus	core promoter element around -30 of transcription start
LcWRKY14	TATA-box	TATATA	655	6	+	Arabidopsis thaliana	core promoter element around -30 of transcription start
LcWRKY14	TATA-box	ATATAA	656	6	+	Brassica oleracea	core promoter element around -30 of transcription start
LcWRKY14	TATA-box	TATA	657	4	+	Arabidopsis thaliana	core promoter element around -30 of transcription start
LcWRKY14	TATA-box	TATA	867	4	+	Arabidopsis thaliana	core promoter element around -30 of transcription start
LcWRKY14	TATA-box	TATA	997	4	+	Arabidopsis thaliana	core promoter element around -30 of transcription start
LcWRKY14	TATA-box	ATATAT	1153	6	-	Brassica napus	core promoter element around -30 of transcription start
LcWRKY14	TATA-box	TATATA	1154	6	-	Arabidopsis thaliana	core promoter element around -30 of transcription start
LcWRKY14	TATA-box	ATATAA	1155	6	+	Brassica oleracea	core promoter element around -30 of transcription start
LcWRKY14	TATA-box	TATA	1156	4	-	Arabidopsis thaliana	core promoter element around -30 of transcription start
LcWRKY14	TATA-box	taTATAAAtc	1165	9	-	Arabidopsis thaliana	core promoter element around -30 of transcription start
LcWRKY14	TATA-box	TATACA	1167	6	-	Helianthus annuus	core promoter element around -30 of transcription start
LcWRKY14	TATA-box	TATATA	1169	6	-	Arabidopsis thaliana	core promoter element around -30 of transcription start
LcWRKY14	TATA-box	ATATAT	1170	6	-	Brassica napus	core promoter element around -30 of transcription start
LcWRKY14	TATA-box	TATA	1171	4	-	Arabidopsis thaliana	core promoter element around -30 of transcription start
LcWRKY14	TATA-box	taTATAAAtc	1204	9	-	Arabidopsis thaliana	core promoter element around -30 of transcription start
LcWRKY14	TATA-box	TATAAAT	1205	7	-	Brassica juncea	core promoter element around -30 of transcription start
LcWRKY14	TATA-box	TATAAA	1206	6	-	Helianthus annuus	core promoter element around -30 of transcription start
LcWRKY14	TATA-box	TATATAA	1207	7	-	Arabidopsis thaliana	core promoter element around -30 of transcription start
LcWRKY14	TATA-box	TATATA	1208	6	-	Arabidopsis thaliana	core promoter element around -30 of transcription start
LcWRKY14	TATA-box	ATATAT	1209	6	-	Brassica napus	core promoter element around -30 of transcription start
LcWRKY14	TATA-box	TATA	1210	4	-	Arabidopsis thaliana	core promoter element around -30 of transcription start
LcWRKY14	TATA-box	ATATAA	1226	6	+	Brassica oleracea	core promoter element around -30 of transcription start
LcWRKY14	TATA-box	TATA	1227	4	-	Arabidopsis thaliana	core promoter element around -30 of transcription start
LcWRKY14	TATA-box	TATAAAT	1273	7	-	Brassica juncea	core promoter element around -30 of transcription start
LcWRKY14	TATA-box	TATAAA	1274	6	-	Helianthus annuus	core promoter element around -30 of transcription start
LcWRKY14	TATA-box	TATAA	1275	5	-	Arabidopsis thaliana	core promoter element around -30 of transcription start
LcWRKY14	TATA-box	TATA	1276	4	-	Arabidopsis thaliana	core promoter element around -30 of transcription start
LcWRKY14	TATA-box	TATA	1358	4	-	Arabidopsis thaliana	core promoter element around -30 of transcription start
LcWRKY14	TATA-box	TATAAAA	1506	7	-	Pisum sativum	core promoter element around -30 of transcription start
LcWRKY14	TATA-box	TATAAA	1507	6	-	Helianthus annuus	core promoter element around -30 of transcription start
LcWRKY14	TATA-box	TATAA	1508	5	-	Arabidopsis thaliana	core promoter element around -30 of transcription start
LcWRKY14	TATA-box	TATA	1509	4	-	Arabidopsis thaliana	core promoter element around -30 of transcription start
LcWRKY14	TATA-box	TACATAAA	1511	8	+	Oryza sativa	core promoter element around -30 of transcription start
LcWRKY14	TATA-box	TATA	1551	4	-	Arabidopsis thaliana	core promoter element around -30 of transcription start
LcWRKY14	TATA-box	ATTATA	1667	6	+	Brassica napus	core promoter element around -30 of transcription start
LcWRKY14	TATA-box	TATAA	1668	5	-	Arabidopsis thaliana	core promoter element around -30 of transcription start
LcWRKY14	TATA-box	TATA	1669	4	-	Arabidopsis thaliana	core promoter element around -30 of transcription start
LcWRKY14	TATA-box	TATAAAT	1680	7	-	Brassica juncea	core promoter element around -30 of transcription start
LcWRKY14	TATA-box	TATAAA	1681	6	-	Helianthus annuus	core promoter element around -30 of transcription start
LcWRKY14	TATA-box	TATAA	1682	5	-	Arabidopsis thaliana	core promoter element around -30 of transcription start
LcWRKY14	TATA-box	TATA	1683	4	-	Arabidopsis thaliana	core promoter element around -30 of transcription start
LcWRKY14	Myb-binding site	CAACAG	366	6	-	Nicotiana tabacum
LcWRKY14	Myb-binding site	CAACAG	803	6	+	Nicotiana tabacum
LcWRKY14	CCAAT-box	CAACGG	211	6	+	Hordeum vulgare	MYBHv1 binding site
LcWRKY14	ABRE3a	TACGTG	993	6	-	Zea mays
LcWRKY14	GATA-motif	AAGGATAAGG	195	9	-	Solanum tuberosum	part of a light responsive element
LcWRKY14	G-box	TACGTG	993	6	-	Arabidopsis thaliana	cis-acting regulatory element involved in light responsiveness
LcWRKY14	TC-rich repeats	GTTTTCTTAC	307	9	+	Nicotiana tabacum	cis-acting element involved in defense and stress responsiveness
LcWRKY14	ABRE4	CACGTA	993	6	+	Zea mays
LcWRKY14	DRE core	GCCGAC	1872	6	-	Arabidopsis thaliana
LcWRKY15	ARE	AAACCA	1069	6	+	Zea mays	cis-acting regulatory element essential for the anaerobic induction
LcWRKY15	ARE	AAACCA	1263	6	-	Zea mays	cis-acting regulatory element essential for the anaerobic induction
LcWRKY15	ARE	AAACCA	1347	6	+	Zea mays	cis-acting regulatory element essential for the anaerobic induction
LcWRKY15	ARE	AAACCA	1945	6	+	Zea mays	cis-acting regulatory element essential for the anaerobic induction
LcWRKY15	AT~TATA-box	TATATA	874	6	+	Arabidopsis thaliana
LcWRKY15	AT~TATA-box	TATATA	1098	6	-	Arabidopsis thaliana
LcWRKY15	AT~TATA-box	TATATA	1100	6	-	Arabidopsis thaliana
LcWRKY15	AT~TATA-box	TATATA	1102	6	-	Arabidopsis thaliana
LcWRKY15	AT~TATA-box	TATATA	1104	6	-	Arabidopsis thaliana
LcWRKY15	AT~TATA-box	TATATA	1106	6	-	Arabidopsis thaliana
LcWRKY15	AT~TATA-box	TATATA	1508	6	-	Arabidopsis thaliana
LcWRKY15	AT~TATA-box	TATATA	1510	6	-	Arabidopsis thaliana
LcWRKY15	AT~TATA-box	TATATA	1512	6	-	Arabidopsis thaliana
LcWRKY15	AT~TATA-box	TATATA	1514	6	-	Arabidopsis thaliana
LcWRKY15	AT~TATA-box	TATATA	1516	6	-	Arabidopsis thaliana
LcWRKY15	AT~TATA-box	TATATA	1518	6	-	Arabidopsis thaliana
LcWRKY15	MRE	AACCTAA	1142	7	-	Petroselinum crispum	MYB binding site involved in light responsiveness
LcWRKY15	MRE	AACCTAA	1544	7	+	Petroselinum crispum	MYB binding site involved in light responsiveness
LcWRKY15	MRE	AACCTAA	1901	7	+	Petroselinum crispum	MYB binding site involved in light responsiveness
LcWRKY15	AT1-motif	AATTATTTTTTATT	1641	13	+	Solanum tuberosum	part of a light responsive module
LcWRKY15	AuxRR-core	GGTCCAT	977	7	+	Nicotiana tabacum	cis-acting regulatory element involved in auxin responsiveness
LcWRKY15	TGACG-motif	TGACG	1034	5	-	Hordeum vulgare	cis-acting regulatory element involved in the MeJA-responsiveness
LcWRKY15	CAAT-box	CAAT	29	4	-	Nicotiana glutinosa
LcWRKY15	CAAT-box	CAAT	84	4	-	Nicotiana glutinosa
LcWRKY15	CAAT-box	CAAAT	158	5	+	Pisum sativum	common cis-acting element in promoter and enhancer regions
LcWRKY15	CAAT-box	CAAAT	180	5	+	Pisum sativum	common cis-acting element in promoter and enhancer regions
LcWRKY15	CAAT-box	CAAT	207	4	-	Nicotiana glutinosa
LcWRKY15	CAAT-box	CCAAT	373	5	+	Arabidopsis thaliana	common cis-acting element in promoter and enhancer regions
LcWRKY15	CAAT-box	CAAT	374	4	+	Nicotiana glutinosa
LcWRKY15	CAAT-box	CAAT	386	4	+	Nicotiana glutinosa
LcWRKY15	CAAT-box	AGCTCAATTTCA	400	11	+	Daucus carota	common cis-acting element in promoter and enhancer regions
LcWRKY15	CAAT-box	CAAT	404	4	+	Nicotiana glutinosa
LcWRKY15	CAAT-box	CAAAT	513	5	+	Pisum sativum	common cis-acting element in promoter and enhancer regions
LcWRKY15	CAAT-box	CCAAT	812	5	-	Arabidopsis thaliana	common cis-acting element in promoter and enhancer regions
LcWRKY15	CAAT-box	CAAT	861	4	+	Nicotiana glutinosa
LcWRKY15	CAAT-box	CAAT	863	4	-	Nicotiana glutinosa
LcWRKY15	CAAT-box	CCAAT	894	5	+	Arabidopsis thaliana	common cis-acting element in promoter and enhancer regions
LcWRKY15	CAAT-box	CAAT	895	4	+	Nicotiana glutinosa
LcWRKY15	CAAT-box	CCAAT	905	5	-	Arabidopsis thaliana	common cis-acting element in promoter and enhancer regions
LcWRKY15	CAAT-box	CAAT	946	4	+	Nicotiana glutinosa
LcWRKY15	CAAT-box	CAAT	982	4	-	Nicotiana glutinosa
LcWRKY15	CAAT-box	CAAT	1002	4	+	Nicotiana glutinosa
LcWRKY15	CAAT-box	CAAT	1004	4	-	Nicotiana glutinosa
LcWRKY15	CAAT-box	CAAAT	1015	5	-	Pisum sativum	common cis-acting element in promoter and enhancer regions
LcWRKY15	CAAT-box	CCCAATTT	1025	8	-	Arabidopsis thaliana	common cis-acting element in promoter and enhancer regions
LcWRKY15	CAAT-box	CCAAT	1027	5	-	Arabidopsis thaliana	common cis-acting element in promoter and enhancer regions
LcWRKY15	CAAT-box	CAAAT	1086	5	+	Pisum sativum	common cis-acting element in promoter and enhancer regions
LcWRKY15	CAAT-box	CCAAT	1201	5	-	Arabidopsis thaliana	common cis-acting element in promoter and enhancer regions
LcWRKY15	CAAT-box	CAAT	1229	4	-	Nicotiana glutinosa
LcWRKY15	CAAT-box	CCAAT	1255	5	+	Arabidopsis thaliana	common cis-acting element in promoter and enhancer regions
LcWRKY15	CAAT-box	CAAT	1256	4	+	Nicotiana glutinosa
LcWRKY15	CAAT-box	CCAAT	1261	5	-	Arabidopsis thaliana	common cis-acting element in promoter and enhancer regions
LcWRKY15	CAAT-box	CCAAT	1350	5	+	Arabidopsis thaliana	common cis-acting element in promoter and enhancer regions
LcWRKY15	CAAT-box	CAAT	1351	4	+	Nicotiana glutinosa
LcWRKY15	CAAT-box	CAAT	1425	4	-	Nicotiana glutinosa
LcWRKY15	CAAT-box	CAAT	1437	4	-	Nicotiana glutinosa
LcWRKY15	CAAT-box	CAAT	1447	4	+	Nicotiana glutinosa
LcWRKY15	CAAT-box	CAAAT	1601	5	-	Pisum sativum	common cis-acting element in promoter and enhancer regions
LcWRKY15	CAAT-box	CAAAT	1630	5	-	Pisum sativum	common cis-acting element in promoter and enhancer regions
LcWRKY15	CAAT-box	CAAT	1734	4	-	Nicotiana glutinosa
LcWRKY15	CAAT-box	CAAT	1750	4	-	Nicotiana glutinosa
LcWRKY15	CAAT-box	CAAT	1766	4	-	Nicotiana glutinosa
LcWRKY15	CAAT-box	CAAAT	1949	5	+	Pisum sativum	common cis-acting element in promoter and enhancer regions
LcWRKY15	CGTCA-motif	CGTCA	1034	5	+	Hordeum vulgare	cis-acting regulatory element involved in the MeJA-responsiveness
LcWRKY15	CCGTCC-box	CCGTCC	601	6	-	Petroselinum hortense
LcWRKY15	TATA	TATAAAAT	674	8	+	Arabidopsis thaliana
LcWRKY15	MYB	CAACAG	1306	6	-	Arabidopsis thaliana
LcWRKY15	W box	TTGACC	30	6	+	Arabidopsis thaliana
LcWRKY15		motif_sequence	96	4	+	organism	short_function
LcWRKY15		motif_sequence	480	4	-	organism	short_function
LcWRKY15		motif_sequence	887	4	+	organism	short_function
LcWRKY15		motif_sequence	1047	4	-	organism	short_function
LcWRKY15		motif_sequence	1081	4	+	organism	short_function
LcWRKY15		motif_sequence	1134	4	+	organism	short_function
LcWRKY15		motif_sequence	1178	4	-	organism	short_function
LcWRKY15		motif_sequence	1195	4	+	organism	short_function
LcWRKY15		motif_sequence	1463	4	-	organism	short_function
LcWRKY15		motif_sequence	1792	4	-	organism	short_function
LcWRKY15		motif_sequence	1884	4	-	organism	short_function
LcWRKY15		motif_sequence	1894	4	-	organism	short_function
LcWRKY15		motif_sequence	1978	4	+	organism	short_function
LcWRKY15	ATCT-motif	AATCTAATCC	1204	9	-	Pisum sativum	part of a conserved DNA module involved in light responsiveness
LcWRKY15	ATCT-motif	AATCTAATCC	1403	9	+	Pisum sativum	part of a conserved DNA module involved in light responsiveness
LcWRKY15	Myb	CAACTG	1192	6	+	Arabidopsis thaliana
LcWRKY15	Myb	CAACTG	1784	6	+	Arabidopsis thaliana
LcWRKY15	Unnamed__4	CTCC	98	4	+	Petroselinum hortense
LcWRKY15	Unnamed__4	CTCC	170	4	+	Petroselinum hortense
LcWRKY15	Unnamed__4	CTCC	199	4	+	Petroselinum hortense
LcWRKY15	Unnamed__4	CTCC	213	4	-	Petroselinum hortense
LcWRKY15	Unnamed__4	CTCC	240	4	+	Petroselinum hortense
LcWRKY15	Unnamed__4	CTCC	298	4	-	Petroselinum hortense
LcWRKY15	Unnamed__4	CTCC	526	4	+	Petroselinum hortense
LcWRKY15	Unnamed__4	CTCC	605	4	-	Petroselinum hortense
LcWRKY15	Unnamed__4	CTCC	609	4	-	Petroselinum hortense
LcWRKY15	Unnamed__4	CTCC	953	4	-	Petroselinum hortense
LcWRKY15	Unnamed__4	CTCC	1175	4	-	Petroselinum hortense
LcWRKY15	Unnamed__4	CTCC	1178	4	-	Petroselinum hortense
LcWRKY15	Unnamed__4	CTCC	1218	4	+	Petroselinum hortense
LcWRKY15	Unnamed__4	CTCC	1399	4	-	Petroselinum hortense
LcWRKY15	Unnamed__4	CTCC	1460	4	-	Petroselinum hortense
LcWRKY15	Unnamed__4	CTCC	1980	4	+	Petroselinum hortense
LcWRKY15	MYC	CATGTG	481	6	-	Arabidopsis thaliana
LcWRKY15	MYC	CAATTG	861	6	+	Arabidopsis thaliana
LcWRKY15	MYC	CAATTG	1002	6	-	Arabidopsis thaliana
LcWRKY15	MYC	CATTTG	1014	6	+	Arabidopsis thaliana
LcWRKY15	MYC	CATTTG	1086	6	-	Arabidopsis thaliana
LcWRKY15	CCGTCC motif	CCGTCC	601	6	-	Nicotiana tabacum
LcWRKY15	TCT-motif	TCTTAC	501	6	+	Arabidopsis thaliana	part of a light responsive element
LcWRKY15	TATA-box	TATAA	102	5	-	Arabidopsis thaliana	core promoter element around -30 of transcription start
LcWRKY15	TATA-box	TATA	103	4	+	Arabidopsis thaliana	core promoter element around -30 of transcription start
LcWRKY15	TATA-box	TATAA	302	5	-	Arabidopsis thaliana	core promoter element around -30 of transcription start
LcWRKY15	TATA-box	TATA	303	4	+	Arabidopsis thaliana	core promoter element around -30 of transcription start
LcWRKY15	TATA-box	TATA	360	4	+	Arabidopsis thaliana	core promoter element around -30 of transcription start
LcWRKY15	TATA-box	ATTATA	516	6	+	Brassica napus	core promoter element around -30 of transcription start
LcWRKY15	TATA-box	TATAA	517	5	-	Arabidopsis thaliana	core promoter element around -30 of transcription start
LcWRKY15	TATA-box	TATA	518	4	+	Arabidopsis thaliana	core promoter element around -30 of transcription start
LcWRKY15	TATA-box	TATA	674	4	+	Arabidopsis thaliana	core promoter element around -30 of transcription start
LcWRKY15	TATA-box	TATAAATA	681	8	-	Daucus carota	core promoter element around -30 of transcription start
LcWRKY15	TATA-box	TATAAAT	682	7	-	Brassica juncea	core promoter element around -30 of transcription start
LcWRKY15	TATA-box	TATAAA	683	6	-	Helianthus annuus	core promoter element around -30 of transcription start
LcWRKY15	TATA-box	TATAA	684	5	-	Arabidopsis thaliana	core promoter element around -30 of transcription start
LcWRKY15	TATA-box	TATA	685	4	+	Arabidopsis thaliana	core promoter element around -30 of transcription start
LcWRKY15	TATA-box	ATATAT	873	6	+	Brassica napus	core promoter element around -30 of transcription start
LcWRKY15	TATA-box	TATATA	874	6	+	Arabidopsis thaliana	core promoter element around -30 of transcription start
LcWRKY15	TATA-box	ATATAT	875	6	+	Brassica napus	core promoter element around -30 of transcription start
LcWRKY15	TATA-box	TATA	876	4	+	Arabidopsis thaliana	core promoter element around -30 of transcription start
LcWRKY15	TATA-box	TATA	1055	4	-	Arabidopsis thaliana	core promoter element around -30 of transcription start
LcWRKY15	TATA-box	ATATAT	1097	6	-	Brassica napus	core promoter element around -30 of transcription start
LcWRKY15	TATA-box	TATATA	1098	6	-	Arabidopsis thaliana	core promoter element around -30 of transcription start
LcWRKY15	TATA-box	ATATAT	1099	6	-	Brassica napus	core promoter element around -30 of transcription start
LcWRKY15	TATA-box	TATATA	1100	6	-	Arabidopsis thaliana	core promoter element around -30 of transcription start
LcWRKY15	TATA-box	ATATAT	1101	6	-	Brassica napus	core promoter element around -30 of transcription start
LcWRKY15	TATA-box	TATATA	1102	6	-	Arabidopsis thaliana	core promoter element around -30 of transcription start
LcWRKY15	TATA-box	ATATAT	1103	6	-	Brassica napus	core promoter element around -30 of transcription start
LcWRKY15	TATA-box	TATATA	1104	6	-	Arabidopsis thaliana	core promoter element around -30 of transcription start
LcWRKY15	TATA-box	ATATAT	1105	6	-	Brassica napus	core promoter element around -30 of transcription start
LcWRKY15	TATA-box	TATATA	1106	6	-	Arabidopsis thaliana	core promoter element around -30 of transcription start
LcWRKY15	TATA-box	ATATAA	1107	6	+	Brassica oleracea	core promoter element around -30 of transcription start
LcWRKY15	TATA-box	TATA	1108	4	-	Arabidopsis thaliana	core promoter element around -30 of transcription start
LcWRKY15	TATA-box	TATA	1225	4	-	Arabidopsis thaliana	core promoter element around -30 of transcription start
LcWRKY15	TATA-box	ccTATAAAaa	1325	9	-	Arabidopsis thaliana	core promoter element around -30 of transcription start
LcWRKY15	TATA-box	TATAAAA	1326	7	-	Pisum sativum	core promoter element around -30 of transcription start
LcWRKY15	TATA-box	TATAAA	1327	6	-	Helianthus annuus	core promoter element around -30 of transcription start
LcWRKY15	TATA-box	TATAA	1328	5	-	Arabidopsis thaliana	core promoter element around -30 of transcription start
LcWRKY15	TATA-box	TATA	1329	4	-	Arabidopsis thaliana	core promoter element around -30 of transcription start
LcWRKY15	TATA-box	TATA	1392	4	-	Arabidopsis thaliana	core promoter element around -30 of transcription start
LcWRKY15	TATA-box	ATATAT	1507	6	-	Brassica napus	core promoter element around -30 of transcription start
LcWRKY15	TATA-box	TATATA	1508	6	-	Arabidopsis thaliana	core promoter element around -30 of transcription start
LcWRKY15	TATA-box	ATATAT	1509	6	-	Brassica napus	core promoter element around -30 of transcription start
LcWRKY15	TATA-box	TATATA	1510	6	-	Arabidopsis thaliana	core promoter element around -30 of transcription start
LcWRKY15	TATA-box	ATATAT	1511	6	-	Brassica napus	core promoter element around -30 of transcription start
LcWRKY15	TATA-box	TATATA	1512	6	-	Arabidopsis thaliana	core promoter element around -30 of transcription start
LcWRKY15	TATA-box	ATATAT	1513	6	-	Brassica napus	core promoter element around -30 of transcription start
LcWRKY15	TATA-box	TATATA	1514	6	-	Arabidopsis thaliana	core promoter element around -30 of transcription start
LcWRKY15	TATA-box	ATATAT	1515	6	-	Brassica napus	core promoter element around -30 of transcription start
LcWRKY15	TATA-box	TATATA	1516	6	-	Arabidopsis thaliana	core promoter element around -30 of transcription start
LcWRKY15	TATA-box	ATATAT	1517	6	-	Brassica napus	core promoter element around -30 of transcription start
LcWRKY15	TATA-box	TATATA	1518	6	-	Arabidopsis thaliana	core promoter element around -30 of transcription start
LcWRKY15	TATA-box	ATATAA	1519	6	+	Brassica oleracea	core promoter element around -30 of transcription start
LcWRKY15	TATA-box	TATA	1520	4	-	Arabidopsis thaliana	core promoter element around -30 of transcription start
LcWRKY15	TATA-box	ATATAA	1582	6	+	Brassica oleracea	core promoter element around -30 of transcription start
LcWRKY15	TATA-box	TATA	1583	4	-	Arabidopsis thaliana	core promoter element around -30 of transcription start
LcWRKY15	TATA-box	ATATAT	1664	6	-	Brassica napus	core promoter element around -30 of transcription start
LcWRKY15	TATA-box	TATA	1665	4	-	Arabidopsis thaliana	core promoter element around -30 of transcription start
LcWRKY15	TATA-box	ATATAT	1701	6	-	Brassica napus	core promoter element around -30 of transcription start
LcWRKY15	TATA-box	TATA	1702	4	-	Arabidopsis thaliana	core promoter element around -30 of transcription start
LcWRKY15	TATA-box	TATAAAA	1802	7	-	Pisum sativum	core promoter element around -30 of transcription start
LcWRKY15	TATA-box	TATAAA	1803	6	-	Helianthus annuus	core promoter element around -30 of transcription start
LcWRKY15	TATA-box	TATAA	1804	5	-	Arabidopsis thaliana	core promoter element around -30 of transcription start
LcWRKY15	TATA-box	TATA	1805	4	-	Arabidopsis thaliana	core promoter element around -30 of transcription start
LcWRKY15	TATA-box	TATAAATA	1825	8	-	Daucus carota	core promoter element around -30 of transcription start
LcWRKY15	TATA-box	TATAAAT	1826	7	-	Brassica juncea	core promoter element around -30 of transcription start
LcWRKY15	TATA-box	TATAAA	1827	6	-	Helianthus annuus	core promoter element around -30 of transcription start
LcWRKY15	TATA-box	TATAA	1828	5	-	Arabidopsis thaliana	core promoter element around -30 of transcription start
LcWRKY15	TATA-box	TATA	1829	4	-	Arabidopsis thaliana	core promoter element around -30 of transcription start
LcWRKY15	TATA-box	ATATAA	1924	6	+	Brassica oleracea	core promoter element around -30 of transcription start
LcWRKY15	TATA-box	TATA	1925	4	-	Arabidopsis thaliana	core promoter element around -30 of transcription start
LcWRKY15	Myb-binding site	CAACAG	1306	6	-	Nicotiana tabacum
LcWRKY15	TCA-element	CCATCTTTTT	290	9	-	Nicotiana tabacum	cis-acting element involved in salicylic acid responsiveness
LcWRKY15	HD-Zip 1	CAAT(A/T)ATTG	1256	8	-	Arabidopsis thaliana	element involved in differentiation of the palisade mesophyll cells
LcWRKY15	ACE	CTAACGTATT	1569	9	+	Petroselinum crispum	cis-acting element involved in light responsiveness
LcWRKY15	Box 4	ATTAAT	248	6	+	Petroselinum crispum	part of a conserved DNA module involved in light responsiveness
LcWRKY15	Box 4	ATTAAT	559	6	+	Petroselinum crispum	part of a conserved DNA module involved in light responsiveness
LcWRKY15	Box 4	ATTAAT	1626	6	-	Petroselinum crispum	part of a conserved DNA module involved in light responsiveness
LcWRKY15	Unnamed__6	taTAAATATct	678	10	-	Zea mays
LcWRKY15	Unnamed__6	taTAAATATct	1796	10	-	Zea mays
LcWRKY15	MBS	CAACTG	1192	6	+	Arabidopsis thaliana	MYB binding site involved in drought-inducibility
LcWRKY15	MBS	CAACTG	1784	6	+	Arabidopsis thaliana	MYB binding site involved in drought-inducibility
LcWRKY15	as-1	TGACG	1034	5	-	Arabidopsis thaliana
LcWRKY15	GATA-motif	GATAGGA	1008	7	-	Arabidopsis thaliana	part of a light responsive element
LcWRKY15	WUN-motif	AAATTTCTT	654	9	+	Nicotiana glutinosa
LcWRKY15	ERE	ATTTCATA	376	8	+	Nicotiana glutinos
LcWRKY15	ERE	ATTTTAAA	986	8	-	Nicotiana glutinos
LcWRKY15	ERE	ATTTTAAA	1537	8	+	Nicotiana glutinos
LcWRKY15	ERE	ATTTTAAA	1690	8	-	Nicotiana glutinos
LcWRKY15	A-box	CCGTCC	601	6	-	Petroselinum crispum	cis-acting regulatory element
LcWRKY15	TC-rich repeats	ATTCTCTAAC	337	10	+	Nicotiana tabacum	cis-acting element involved in defense and stress responsiveness
LcWRKY15	WRE3	CCACCT	88	6	+	Pisum sativum
LcWRKY16	ATCT-motif	AATCTAATCC	1193	9	-	Pisum sativum	part of a conserved DNA module involved in light responsiveness
LcWRKY16	ATCT-motif	AATCTAATCC	1392	9	+	Pisum sativum	part of a conserved DNA module involved in light responsiveness
LcWRKY16	AT1-motif	AATTATTTTTTATT	1626	13	+	Solanum tuberosum	part of a light responsive module
LcWRKY16	AuxRR-core	GGTCCAT	958	7	+	Nicotiana tabacum	cis-acting regulatory element involved in auxin responsiveness
LcWRKY16	TGACG-motif	TGACG	1015	5	-	Hordeum vulgare	cis-acting regulatory element involved in the MeJA-responsiveness
LcWRKY16	AT~TATA-box	TATATA	855	6	+	Arabidopsis thaliana
LcWRKY16	AT~TATA-box	TATATA	1079	6	-	Arabidopsis thaliana
LcWRKY16	AT~TATA-box	TATATA	1081	6	-	Arabidopsis thaliana
LcWRKY16	AT~TATA-box	TATATA	1083	6	-	Arabidopsis thaliana
LcWRKY16	AT~TATA-box	TATATA	1085	6	-	Arabidopsis thaliana
LcWRKY16	AT~TATA-box	TATATA	1087	6	-	Arabidopsis thaliana
LcWRKY16	AT~TATA-box	TATATA	1089	6	-	Arabidopsis thaliana
LcWRKY16	AT~TATA-box	TATATA	1091	6	-	Arabidopsis thaliana
LcWRKY16	AT~TATA-box	TATATA	1093	6	-	Arabidopsis thaliana
LcWRKY16	AT~TATA-box	TATATA	1095	6	-	Arabidopsis thaliana
LcWRKY16	AT~TATA-box	TATATA	1497	6	-	Arabidopsis thaliana
LcWRKY16	AT~TATA-box	TATATA	1499	6	-	Arabidopsis thaliana
LcWRKY16	AT~TATA-box	TATATA	1501	6	-	Arabidopsis thaliana
LcWRKY16	AT~TATA-box	TATATA	1503	6	-	Arabidopsis thaliana
LcWRKY16	ARE	AAACCA	1050	6	+	Zea mays	cis-acting regulatory element essential for the anaerobic induction
LcWRKY16	ARE	AAACCA	1252	6	-	Zea mays	cis-acting regulatory element essential for the anaerobic induction
LcWRKY16	ARE	AAACCA	1336	6	+	Zea mays	cis-acting regulatory element essential for the anaerobic induction
LcWRKY16	ARE	AAACCA	1930	6	+	Zea mays	cis-acting regulatory element essential for the anaerobic induction
LcWRKY16	MRE	AACCTAA	1131	7	-	Petroselinum crispum	MYB binding site involved in light responsiveness
LcWRKY16	MRE	AACCTAA	1529	7	+	Petroselinum crispum	MYB binding site involved in light responsiveness
LcWRKY16	MRE	AACCTAA	1886	7	+	Petroselinum crispum	MYB binding site involved in light responsiveness
LcWRKY16		motif_sequence	69	4	+	organism	short_function
LcWRKY16		motif_sequence	458	4	-	organism	short_function
LcWRKY16		motif_sequence	868	4	+	organism	short_function
LcWRKY16		motif_sequence	1028	4	-	organism	short_function
LcWRKY16		motif_sequence	1062	4	+	organism	short_function
LcWRKY16		motif_sequence	1123	4	+	organism	short_function
LcWRKY16		motif_sequence	1167	4	-	organism	short_function
LcWRKY16		motif_sequence	1184	4	+	organism	short_function
LcWRKY16		motif_sequence	1452	4	-	organism	short_function
LcWRKY16		motif_sequence	1777	4	-	organism	short_function
LcWRKY16		motif_sequence	1869	4	-	organism	short_function
LcWRKY16		motif_sequence	1879	4	-	organism	short_function
LcWRKY16		motif_sequence	1965	4	+	organism	short_function
LcWRKY16		motif_sequence	1975	4	+	organism	short_function
LcWRKY16	W box	TTGACC	3	6	+	Arabidopsis thaliana
LcWRKY16	CCGTCC-box	CCGTCC	579	6	-	Petroselinum hortense
LcWRKY16	CAAT-box	CAAT	2	4	-	Nicotiana glutinosa
LcWRKY16	CAAT-box	CAAT	57	4	-	Nicotiana glutinosa
LcWRKY16	CAAT-box	CAAAT	133	5	+	Pisum sativum	common cis-acting element in promoter and enhancer regions
LcWRKY16	CAAT-box	CAAAT	155	5	+	Pisum sativum	common cis-acting element in promoter and enhancer regions
LcWRKY16	CAAT-box	CAAT	182	4	-	Nicotiana glutinosa
LcWRKY16	CAAT-box	CCAAT	351	5	+	Arabidopsis thaliana	common cis-acting element in promoter and enhancer regions
LcWRKY16	CAAT-box	CAAT	352	4	+	Nicotiana glutinosa
LcWRKY16	CAAT-box	CAAT	364	4	+	Nicotiana glutinosa
LcWRKY16	CAAT-box	CAAT	382	4	+	Nicotiana glutinosa
LcWRKY16	CAAT-box	CAAAT	491	5	+	Pisum sativum	common cis-acting element in promoter and enhancer regions
LcWRKY16	CAAT-box	CCAAT	793	5	-	Arabidopsis thaliana	common cis-acting element in promoter and enhancer regions
LcWRKY16	CAAT-box	CAAT	842	4	+	Nicotiana glutinosa
LcWRKY16	CAAT-box	CAAT	844	4	-	Nicotiana glutinosa
LcWRKY16	CAAT-box	CCAAT	875	5	+	Arabidopsis thaliana	common cis-acting element in promoter and enhancer regions
LcWRKY16	CAAT-box	CAAT	876	4	+	Nicotiana glutinosa
LcWRKY16	CAAT-box	CCAAT	886	5	-	Arabidopsis thaliana	common cis-acting element in promoter and enhancer regions
LcWRKY16	CAAT-box	CAAT	927	4	+	Nicotiana glutinosa
LcWRKY16	CAAT-box	CAAT	963	4	-	Nicotiana glutinosa
LcWRKY16	CAAT-box	CAAT	983	4	+	Nicotiana glutinosa
LcWRKY16	CAAT-box	CAAT	985	4	-	Nicotiana glutinosa
LcWRKY16	CAAT-box	CAAAT	996	5	-	Pisum sativum	common cis-acting element in promoter and enhancer regions
LcWRKY16	CAAT-box	CCCAATTT	1006	8	-	Arabidopsis thaliana	common cis-acting element in promoter and enhancer regions
LcWRKY16	CAAT-box	CCAAT	1008	5	-	Arabidopsis thaliana	common cis-acting element in promoter and enhancer regions
LcWRKY16	CAAT-box	CAAAT	1067	5	+	Pisum sativum	common cis-acting element in promoter and enhancer regions
LcWRKY16	CAAT-box	CCAAT	1190	5	-	Arabidopsis thaliana	common cis-acting element in promoter and enhancer regions
LcWRKY16	CAAT-box	CAAT	1218	4	-	Nicotiana glutinosa
LcWRKY16	CAAT-box	CCAAT	1244	5	+	Arabidopsis thaliana	common cis-acting element in promoter and enhancer regions
LcWRKY16	CAAT-box	CAAT	1245	4	+	Nicotiana glutinosa
LcWRKY16	CAAT-box	CCAAT	1250	5	-	Arabidopsis thaliana	common cis-acting element in promoter and enhancer regions
LcWRKY16	CAAT-box	CCAAT	1339	5	+	Arabidopsis thaliana	common cis-acting element in promoter and enhancer regions
LcWRKY16	CAAT-box	CAAT	1340	4	+	Nicotiana glutinosa
LcWRKY16	CAAT-box	CAAT	1414	4	-	Nicotiana glutinosa
LcWRKY16	CAAT-box	CAAT	1436	4	+	Nicotiana glutinosa
LcWRKY16	CAAT-box	CAAAT	1586	5	-	Pisum sativum	common cis-acting element in promoter and enhancer regions
LcWRKY16	CAAT-box	CAAAT	1615	5	-	Pisum sativum	common cis-acting element in promoter and enhancer regions
LcWRKY16	CAAT-box	CAAT	1719	4	-	Nicotiana glutinosa
LcWRKY16	CAAT-box	CAAT	1735	4	-	Nicotiana glutinosa
LcWRKY16	CAAT-box	CAAT	1751	4	-	Nicotiana glutinosa
LcWRKY16	CAAT-box	CAAAT	1934	5	+	Pisum sativum	common cis-acting element in promoter and enhancer regions
LcWRKY16	CGTCA-motif	CGTCA	1015	5	+	Hordeum vulgare	cis-acting regulatory element involved in the MeJA-responsiveness
LcWRKY16	MYB	CAACAG	1295	6	-	Arabidopsis thaliana
LcWRKY16	TATA	TATAAAAT	652	8	+	Arabidopsis thaliana
LcWRKY16	ERE	ATTTCATA	354	8	+	Nicotiana glutinos
LcWRKY16	ERE	ATTTTAAA	967	8	-	Nicotiana glutinos
LcWRKY16	ERE	ATTTTAAA	1522	8	+	Nicotiana glutinos
LcWRKY16	ERE	ATTTTAAA	1675	8	-	Nicotiana glutinos
LcWRKY16	WUN-motif	AAATTTCTT	632	9	+	Nicotiana glutinosa
LcWRKY16	GATA-motif	GATAGGA	989	7	-	Arabidopsis thaliana	part of a light responsive element
LcWRKY16	as-1	TGACG	1015	5	-	Arabidopsis thaliana
LcWRKY16	G-box	CACGAC	375	6	+	Zea mays	cis-acting regulatory element involved in light responsiveness
LcWRKY16	TCCC-motif	TCTCCCT	1966	7	+	Spinacia oleracea	part of a light responsive element
LcWRKY16	Unnamed__1	CGTGG	469	5	-	Zea mays
LcWRKY16	TC-rich repeats	ATTCTCTAAC	315	10	+	Nicotiana tabacum	cis-acting element involved in defense and stress responsiveness
LcWRKY16	A-box	CCGTCC	579	6	-	Petroselinum crispum	cis-acting regulatory element
LcWRKY16	WRE3	CCACCT	61	6	+	Pisum sativum
LcWRKY16	TATC-box	TATCCCA	1654	7	-	Oryza sativa	cis-acting element involved in gibberellin-responsiveness
LcWRKY16	MYC	CATGTG	459	6	-	Arabidopsis thaliana
LcWRKY16	MYC	CAATTG	842	6	+	Arabidopsis thaliana
LcWRKY16	MYC	CAATTG	983	6	+	Arabidopsis thaliana
LcWRKY16	MYC	CATTTG	995	6	+	Arabidopsis thaliana
LcWRKY16	MYC	CATTTG	1067	6	-	Arabidopsis thaliana
LcWRKY16	Unnamed__4	CTCC	71	4	+	Petroselinum hortense
LcWRKY16	Unnamed__4	CTCC	145	4	+	Petroselinum hortense
LcWRKY16	Unnamed__4	CTCC	174	4	+	Petroselinum hortense
LcWRKY16	Unnamed__4	CTCC	188	4	-	Petroselinum hortense
LcWRKY16	Unnamed__4	CTCC	215	4	+	Petroselinum hortense
LcWRKY16	Unnamed__4	CTCC	276	4	-	Petroselinum hortense
LcWRKY16	Unnamed__4	CTCC	504	4	+	Petroselinum hortense
LcWRKY16	Unnamed__4	CTCC	583	4	-	Petroselinum hortense
LcWRKY16	Unnamed__4	CTCC	587	4	-	Petroselinum hortense
LcWRKY16	Unnamed__4	CTCC	934	4	-	Petroselinum hortense
LcWRKY16	Unnamed__4	CTCC	1164	4	-	Petroselinum hortense
LcWRKY16	Unnamed__4	CTCC	1167	4	-	Petroselinum hortense
LcWRKY16	Unnamed__4	CTCC	1207	4	+	Petroselinum hortense
LcWRKY16	Unnamed__4	CTCC	1388	4	-	Petroselinum hortense
LcWRKY16	Unnamed__4	CTCC	1967	4	+	Petroselinum hortense
LcWRKY16	Unnamed__4	CTCC	1971	4	+	Petroselinum hortense
LcWRKY16	Myb	CAACTG	1181	6	+	Arabidopsis thaliana
LcWRKY16	Myb	CAACTG	1769	6	+	Arabidopsis thaliana
LcWRKY16	TCT-motif	TCTTAC	479	6	+	Arabidopsis thaliana	part of a light responsive element
LcWRKY16	CCGTCC motif	CCGTCC	579	6	-	Nicotiana tabacum
LcWRKY16	MBS	CAACTG	1181	6	+	Arabidopsis thaliana	MYB binding site involved in drought-inducibility
LcWRKY16	MBS	CAACTG	1769	6	+	Arabidopsis thaliana	MYB binding site involved in drought-inducibility
LcWRKY16	Unnamed__6	taTAAATATct	656	10	-	Zea mays
LcWRKY16	Unnamed__6	taTAAATATct	1781	10	-	Zea mays
LcWRKY16	Box 4	ATTAAT	223	6	+	Petroselinum crispum	part of a conserved DNA module involved in light responsiveness
LcWRKY16	Box 4	ATTAAT	537	6	+	Petroselinum crispum	part of a conserved DNA module involved in light responsiveness
LcWRKY16	Box 4	ATTAAT	1611	6	-	Petroselinum crispum	part of a conserved DNA module involved in light responsiveness
LcWRKY16	TATA-box	TATAA	75	5	-	Arabidopsis thaliana	core promoter element around -30 of transcription start
LcWRKY16	TATA-box	TATA	76	4	+	Arabidopsis thaliana	core promoter element around -30 of transcription start
LcWRKY16	TATA-box	TATAA	280	5	-	Arabidopsis thaliana	core promoter element around -30 of transcription start
LcWRKY16	TATA-box	TATA	281	4	+	Arabidopsis thaliana	core promoter element around -30 of transcription start
LcWRKY16	TATA-box	TATA	338	4	+	Arabidopsis thaliana	core promoter element around -30 of transcription start
LcWRKY16	TATA-box	ATTATA	494	6	+	Brassica napus	core promoter element around -30 of transcription start
LcWRKY16	TATA-box	TATAA	495	5	-	Arabidopsis thaliana	core promoter element around -30 of transcription start
LcWRKY16	TATA-box	TATA	496	4	+	Arabidopsis thaliana	core promoter element around -30 of transcription start
LcWRKY16	TATA-box	TATA	652	4	+	Arabidopsis thaliana	core promoter element around -30 of transcription start
LcWRKY16	TATA-box	TATAAATA	659	8	-	Daucus carota	core promoter element around -30 of transcription start
LcWRKY16	TATA-box	TATAAAT	660	7	-	Brassica juncea	core promoter element around -30 of transcription start
LcWRKY16	TATA-box	TATAAA	661	6	-	Helianthus annuus	core promoter element around -30 of transcription start
LcWRKY16	TATA-box	TATAA	662	5	-	Arabidopsis thaliana	core promoter element around -30 of transcription start
LcWRKY16	TATA-box	TATA	663	4	+	Arabidopsis thaliana	core promoter element around -30 of transcription start
LcWRKY16	TATA-box	ATATAT	854	6	+	Brassica napus	core promoter element around -30 of transcription start
LcWRKY16	TATA-box	TATATA	855	6	+	Arabidopsis thaliana	core promoter element around -30 of transcription start
LcWRKY16	TATA-box	ATATAT	856	6	+	Brassica napus	core promoter element around -30 of transcription start
LcWRKY16	TATA-box	TATA	857	4	+	Arabidopsis thaliana	core promoter element around -30 of transcription start
LcWRKY16	TATA-box	TATA	1036	4	-	Arabidopsis thaliana	core promoter element around -30 of transcription start
LcWRKY16	TATA-box	ATATAT	1078	6	-	Brassica napus	core promoter element around -30 of transcription start
LcWRKY16	TATA-box	TATATA	1079	6	-	Arabidopsis thaliana	core promoter element around -30 of transcription start
LcWRKY16	TATA-box	ATATAT	1080	6	-	Brassica napus	core promoter element around -30 of transcription start
LcWRKY16	TATA-box	TATATA	1081	6	-	Arabidopsis thaliana	core promoter element around -30 of transcription start
LcWRKY16	TATA-box	ATATAT	1082	6	-	Brassica napus	core promoter element around -30 of transcription start
LcWRKY16	TATA-box	TATATA	1083	6	-	Arabidopsis thaliana	core promoter element around -30 of transcription start
LcWRKY16	TATA-box	ATATAT	1084	6	-	Brassica napus	core promoter element around -30 of transcription start
LcWRKY16	TATA-box	TATATA	1085	6	-	Arabidopsis thaliana	core promoter element around -30 of transcription start
LcWRKY16	TATA-box	ATATAT	1086	6	-	Brassica napus	core promoter element around -30 of transcription start
LcWRKY16	TATA-box	TATATA	1087	6	-	Arabidopsis thaliana	core promoter element around -30 of transcription start
LcWRKY16	TATA-box	ATATAT	1088	6	-	Brassica napus	core promoter element around -30 of transcription start
LcWRKY16	TATA-box	TATATA	1089	6	-	Arabidopsis thaliana	core promoter element around -30 of transcription start
LcWRKY16	TATA-box	ATATAT	1090	6	-	Brassica napus	core promoter element around -30 of transcription start
LcWRKY16	TATA-box	TATATA	1091	6	-	Arabidopsis thaliana	core promoter element around -30 of transcription start
LcWRKY16	TATA-box	ATATAT	1092	6	-	Brassica napus	core promoter element around -30 of transcription start
LcWRKY16	TATA-box	TATATA	1093	6	-	Arabidopsis thaliana	core promoter element around -30 of transcription start
LcWRKY16	TATA-box	ATATAT	1094	6	-	Brassica napus	core promoter element around -30 of transcription start
LcWRKY16	TATA-box	TATATA	1095	6	-	Arabidopsis thaliana	core promoter element around -30 of transcription start
LcWRKY16	TATA-box	ATATAA	1096	6	+	Brassica oleracea	core promoter element around -30 of transcription start
LcWRKY16	TATA-box	TATA	1097	4	-	Arabidopsis thaliana	core promoter element around -30 of transcription start
LcWRKY16	TATA-box	TATA	1214	4	-	Arabidopsis thaliana	core promoter element around -30 of transcription start
LcWRKY16	TATA-box	ccTATAAAaa	1314	9	-	Arabidopsis thaliana	core promoter element around -30 of transcription start
LcWRKY16	TATA-box	TATAAAA	1315	7	-	Pisum sativum	core promoter element around -30 of transcription start
LcWRKY16	TATA-box	TATAAA	1316	6	-	Helianthus annuus	core promoter element around -30 of transcription start
LcWRKY16	TATA-box	TATAA	1317	5	-	Arabidopsis thaliana	core promoter element around -30 of transcription start
LcWRKY16	TATA-box	TATA	1318	4	-	Arabidopsis thaliana	core promoter element around -30 of transcription start
LcWRKY16	TATA-box	TATA	1381	4	-	Arabidopsis thaliana	core promoter element around -30 of transcription start
LcWRKY16	TATA-box	ATATAT	1496	6	-	Brassica napus	core promoter element around -30 of transcription start
LcWRKY16	TATA-box	TATATA	1497	6	-	Arabidopsis thaliana	core promoter element around -30 of transcription start
LcWRKY16	TATA-box	ATATAT	1498	6	-	Brassica napus	core promoter element around -30 of transcription start
LcWRKY16	TATA-box	TATATA	1499	6	-	Arabidopsis thaliana	core promoter element around -30 of transcription start
LcWRKY16	TATA-box	ATATAT	1500	6	-	Brassica napus	core promoter element around -30 of transcription start
LcWRKY16	TATA-box	TATATA	1501	6	-	Arabidopsis thaliana	core promoter element around -30 of transcription start
LcWRKY16	TATA-box	ATATAT	1502	6	-	Brassica napus	core promoter element around -30 of transcription start
LcWRKY16	TATA-box	TATATA	1503	6	-	Arabidopsis thaliana	core promoter element around -30 of transcription start
LcWRKY16	TATA-box	ATATAA	1504	6	+	Brassica oleracea	core promoter element around -30 of transcription start
LcWRKY16	TATA-box	TATA	1505	4	-	Arabidopsis thaliana	core promoter element around -30 of transcription start
LcWRKY16	TATA-box	ATATAA	1567	6	+	Brassica oleracea	core promoter element around -30 of transcription start
LcWRKY16	TATA-box	TATA	1568	4	-	Arabidopsis thaliana	core promoter element around -30 of transcription start
LcWRKY16	TATA-box	ATATAT	1649	6	-	Brassica napus	core promoter element around -30 of transcription start
LcWRKY16	TATA-box	TATA	1650	4	-	Arabidopsis thaliana	core promoter element around -30 of transcription start
LcWRKY16	TATA-box	ATATAT	1686	6	-	Brassica napus	core promoter element around -30 of transcription start
LcWRKY16	TATA-box	TATA	1687	4	-	Arabidopsis thaliana	core promoter element around -30 of transcription start
LcWRKY16	TATA-box	TATAAAA	1787	7	-	Pisum sativum	core promoter element around -30 of transcription start
LcWRKY16	TATA-box	TATAAA	1788	6	-	Helianthus annuus	core promoter element around -30 of transcription start
LcWRKY16	TATA-box	TATAA	1789	5	-	Arabidopsis thaliana	core promoter element around -30 of transcription start
LcWRKY16	TATA-box	TATA	1790	4	-	Arabidopsis thaliana	core promoter element around -30 of transcription start
LcWRKY16	TATA-box	TATAAATA	1810	8	-	Daucus carota	core promoter element around -30 of transcription start
LcWRKY16	TATA-box	TATAAAT	1811	7	-	Brassica juncea	core promoter element around -30 of transcription start
LcWRKY16	TATA-box	TATAAA	1812	6	-	Helianthus annuus	core promoter element around -30 of transcription start
LcWRKY16	TATA-box	TATAA	1813	5	-	Arabidopsis thaliana	core promoter element around -30 of transcription start
LcWRKY16	TATA-box	TATA	1814	4	-	Arabidopsis thaliana	core promoter element around -30 of transcription start
LcWRKY16	TATA-box	ATATAA	1909	6	+	Brassica oleracea	core promoter element around -30 of transcription start
LcWRKY16	TATA-box	TATA	1910	4	-	Arabidopsis thaliana	core promoter element around -30 of transcription start
LcWRKY16	Myb-binding site	CAACAG	1295	6	-	Nicotiana tabacum
LcWRKY16	ACE	CTAACGTATT	1554	9	+	Petroselinum crispum	cis-acting element involved in light responsiveness
LcWRKY16	HD-Zip 1	CAAT(A/T)ATTG	1245	8	-	Arabidopsis thaliana	element involved in differentiation of the palisade mesophyll cells
LcWRKY17	STRE	AGGGG	831	5	-	Arabidopsis thaliana
LcWRKY17	Box 4	ATTAAT	261	6	+	Petroselinum crispum	part of a conserved DNA module involved in light responsiveness
LcWRKY17	TCA-element	CCATCTTTTT	252	9	-	Nicotiana tabacum	cis-acting element involved in salicylic acid responsiveness
LcWRKY17	TCA-element	CCATCTTTTT	472	9	-	Nicotiana tabacum	cis-acting element involved in salicylic acid responsiveness
LcWRKY17	TATA-box	TATA	40	4	+	Arabidopsis thaliana	core promoter element around -30 of transcription start
LcWRKY17	TATA-box	TATAA	159	5	-	Arabidopsis thaliana	core promoter element around -30 of transcription start
LcWRKY17	TATA-box	TATA	160	4	+	Arabidopsis thaliana	core promoter element around -30 of transcription start
LcWRKY17	TATA-box	TATATA	166	6	+	Arabidopsis thaliana	core promoter element around -30 of transcription start
LcWRKY17	TATA-box	TATA	168	4	+	Arabidopsis thaliana	core promoter element around -30 of transcription start
LcWRKY17	TATA-box	ATATAA	400	6	+	Brassica oleracea	core promoter element around -30 of transcription start
LcWRKY17	TATA-box	TATA	401	4	+	Arabidopsis thaliana	core promoter element around -30 of transcription start
LcWRKY17	TATA-box	TATA	468	4	+	Arabidopsis thaliana	core promoter element around -30 of transcription start
LcWRKY17	TATA-box	ATTATA	709	6	+	Brassica napus	core promoter element around -30 of transcription start
LcWRKY17	TATA-box	TATAA	710	5	-	Arabidopsis thaliana	core promoter element around -30 of transcription start
LcWRKY17	TATA-box	TATA	711	4	+	Arabidopsis thaliana	core promoter element around -30 of transcription start
LcWRKY17	TATA-box	ATTATA	730	6	+	Brassica napus	core promoter element around -30 of transcription start
LcWRKY17	TATA-box	TATAA	731	5	-	Arabidopsis thaliana	core promoter element around -30 of transcription start
LcWRKY17	TATA-box	TATA	732	4	+	Arabidopsis thaliana	core promoter element around -30 of transcription start
LcWRKY17	TATA-box	TATAAAT	1097	7	-	Brassica juncea	core promoter element around -30 of transcription start
LcWRKY17	TATA-box	TATAAA	1098	6	-	Helianthus annuus	core promoter element around -30 of transcription start
LcWRKY17	TATA-box	TATAA	1099	5	-	Arabidopsis thaliana	core promoter element around -30 of transcription start
LcWRKY17	TATA-box	TATA	1100	4	-	Arabidopsis thaliana	core promoter element around -30 of transcription start
LcWRKY17	TATA-box	TATACA	1147	6	-	Helianthus annuus	core promoter element around -30 of transcription start
LcWRKY17	TATA-box	TATATA	1149	6	-	Arabidopsis thaliana	core promoter element around -30 of transcription start
LcWRKY17	TATA-box	TATA	1151	4	-	Arabidopsis thaliana	core promoter element around -30 of transcription start
LcWRKY17	TATA-box	TATA	1164	4	-	Arabidopsis thaliana	core promoter element around -30 of transcription start
LcWRKY17	TATA-box	ATATAA	1272	6	+	Brassica oleracea	core promoter element around -30 of transcription start
LcWRKY17	TATA-box	TATA	1273	4	-	Arabidopsis thaliana	core promoter element around -30 of transcription start
LcWRKY17	TATA-box	ATATAA	1333	6	+	Brassica oleracea	core promoter element around -30 of transcription start
LcWRKY17	TATA-box	TATA	1334	4	-	Arabidopsis thaliana	core promoter element around -30 of transcription start
LcWRKY17	TATA-box	ATATAT	1357	6	-	Brassica napus	core promoter element around -30 of transcription start
LcWRKY17	TATA-box	TATA	1358	4	-	Arabidopsis thaliana	core promoter element around -30 of transcription start
LcWRKY17	TATA-box	TATATAA	1418	7	-	Arabidopsis thaliana	core promoter element around -30 of transcription start
LcWRKY17	TATA-box	TATATA	1419	6	-	Arabidopsis thaliana	core promoter element around -30 of transcription start
LcWRKY17	TATA-box	ATATAT	1420	6	-	Brassica napus	core promoter element around -30 of transcription start
LcWRKY17	TATA-box	TATA	1421	4	-	Arabidopsis thaliana	core promoter element around -30 of transcription start
LcWRKY17	TATA-box	ATATAT	1467	6	-	Brassica napus	core promoter element around -30 of transcription start
LcWRKY17	TATA-box	TATATA	1468	6	-	Arabidopsis thaliana	core promoter element around -30 of transcription start
LcWRKY17	TATA-box	ATATAA	1469	6	+	Brassica oleracea	core promoter element around -30 of transcription start
LcWRKY17	TATA-box	TATA	1470	4	-	Arabidopsis thaliana	core promoter element around -30 of transcription start
LcWRKY17	TATA-box	ATTATA	1529	6	+	Brassica napus	core promoter element around -30 of transcription start
LcWRKY17	TATA-box	TATAA	1530	5	-	Arabidopsis thaliana	core promoter element around -30 of transcription start
LcWRKY17	TATA-box	TATA	1531	4	-	Arabidopsis thaliana	core promoter element around -30 of transcription start
LcWRKY17	TATA-box	ATATAT	1575	6	-	Brassica napus	core promoter element around -30 of transcription start
LcWRKY17	TATA-box	TATA	1576	4	-	Arabidopsis thaliana	core promoter element around -30 of transcription start
LcWRKY17	TATA-box	TATTTAAA	1669	8	+	Arabidopsis thaliana	core promoter element around -30 of transcription start
LcWRKY17	TATA-box	TATTTAAA	1671	8	-	Arabidopsis thaliana	core promoter element around -30 of transcription start
LcWRKY17	TATA-box	ATATAT	1768	6	-	Brassica napus	core promoter element around -30 of transcription start
LcWRKY17	TATA-box	TATATA	1769	6	-	Arabidopsis thaliana	core promoter element around -30 of transcription start
LcWRKY17	TATA-box	ATATAT	1770	6	-	Brassica napus	core promoter element around -30 of transcription start
LcWRKY17	TATA-box	TATATA	1771	6	-	Arabidopsis thaliana	core promoter element around -30 of transcription start
LcWRKY17	TATA-box	ATATAT	1772	6	-	Brassica napus	core promoter element around -30 of transcription start
LcWRKY17	TATA-box	TATATA	1773	6	-	Arabidopsis thaliana	core promoter element around -30 of transcription start
LcWRKY17	TATA-box	ATATAT	1774	6	-	Brassica napus	core promoter element around -30 of transcription start
LcWRKY17	TATA-box	TATATA	1775	6	-	Arabidopsis thaliana	core promoter element around -30 of transcription start
LcWRKY17	TATA-box	ATATAT	1776	6	-	Brassica napus	core promoter element around -30 of transcription start
LcWRKY17	TATA-box	TATATA	1777	6	-	Arabidopsis thaliana	core promoter element around -30 of transcription start
LcWRKY17	TATA-box	ATATAT	1778	6	-	Brassica napus	core promoter element around -30 of transcription start
LcWRKY17	TATA-box	TATATA	1779	6	-	Arabidopsis thaliana	core promoter element around -30 of transcription start
LcWRKY17	TATA-box	ATATAT	1780	6	-	Brassica napus	core promoter element around -30 of transcription start
LcWRKY17	TATA-box	TATATA	1781	6	-	Arabidopsis thaliana	core promoter element around -30 of transcription start
LcWRKY17	TATA-box	ATATAT	1782	6	-	Brassica napus	core promoter element around -30 of transcription start
LcWRKY17	TATA-box	TATA	1783	4	-	Arabidopsis thaliana	core promoter element around -30 of transcription start
LcWRKY17	TATA-box	TATATA	1807	6	-	Arabidopsis thaliana	core promoter element around -30 of transcription start
LcWRKY17	TATA-box	TATA	1809	4	-	Arabidopsis thaliana	core promoter element around -30 of transcription start
LcWRKY17	Myb-binding site	CAACAG	935	6	-	Nicotiana tabacum
LcWRKY17	ABRE	ACGTG	1955	5	-	Arabidopsis thaliana	cis-acting element involved in the abscisic acid responsiveness
LcWRKY17	TATC-box	TATCCCA	1879	7	+	Oryza sativa	cis-acting element involved in gibberellin-responsiveness
LcWRKY17	CCGTCC motif	CCGTCC	1132	6	+	Nicotiana tabacum
LcWRKY17	MYC	CATTTG	924	6	-	Arabidopsis thaliana
LcWRKY17	MYC	CATGTG	1065	6	+	Arabidopsis thaliana
LcWRKY17	MYC	CAATTG	1256	6	-	Arabidopsis thaliana
LcWRKY17	MYC	CAATTG	1365	6	-	Arabidopsis thaliana
LcWRKY17	MYC	CATGTG	1521	6	-	Arabidopsis thaliana
LcWRKY17	MYC	CATGTG	1561	6	-	Arabidopsis thaliana
LcWRKY17	MYC	CATGTG	1563	6	+	Arabidopsis thaliana
LcWRKY17	MYC	CATTTG	1604	6	+	Arabidopsis thaliana
LcWRKY17	Unnamed__4	CTCC	47	4	-	Petroselinum hortense
LcWRKY17	Unnamed__4	CTCC	494	4	-	Petroselinum hortense
LcWRKY17	Unnamed__4	CTCC	868	4	-	Petroselinum hortense
LcWRKY17	Unnamed__4	CTCC	1029	4	-	Petroselinum hortense
LcWRKY17	Unnamed__4	CTCC	1931	4	-	Petroselinum hortense
LcWRKY17	Unnamed__4	CTCC	1934	4	-	Petroselinum hortense
LcWRKY17	Unnamed__4	CTCC	1937	4	-	Petroselinum hortense
LcWRKY17	Myb	TAACTG	1541	6	+	Arabidopsis thaliana
LcWRKY17	TC-rich repeats	GTTTTCTTAC	1032	9	+	Nicotiana tabacum	cis-acting element involved in defense and stress responsiveness
LcWRKY17	A-box	CCGTCC	1132	6	+	Petroselinum crispum	cis-acting regulatory element
LcWRKY17	chs-CMA1a	TTACTTAA	212	8	-	Daucus carota	part of a light responsive element
LcWRKY17	ERE	ATTTCATA	897	8	-	Nicotiana glutinos
LcWRKY17	ERE	ATTTTAAA	1225	8	-	Nicotiana glutinos
LcWRKY17	ERE	ATTTTAAA	1295	8	+	Nicotiana glutinos
LcWRKY17	ERE	ATTTTAAA	1461	8	-	Nicotiana glutinos
LcWRKY17	AC-I	(T/C)C(T/C)(C/T)ACC(T/C)ACC	311	8.5	-	Phaseolus vulgaris
LcWRKY17	Unnamed__1	CGTGG	1632	5	+	Zea mays
LcWRKY17	Unnamed__1	CGTGG	1954	5	-	Zea mays
LcWRKY17	circadian	CAAAGATATC	1827	9	-	Lycopersicon esculentum	cis-acting regulatory element involved in circadian control
LcWRKY17	G-box	CACGTC	1955	6	+	Zea mays	cis-acting regulatory element involved in light responsiveness
LcWRKY17	CAT-box	GCCACT	1722	6	-	Arabidopsis thaliana	cis-acting regulatory element related to meristem expression
LcWRKY17	as-1	TGACG	1661	5	-	Arabidopsis thaliana
LcWRKY17		motif_sequence	122	4	-	organism	short_function
LcWRKY17		motif_sequence	385	4	-	organism	short_function
LcWRKY17		motif_sequence	436	4	-	organism	short_function
LcWRKY17		motif_sequence	458	4	-	organism	short_function
LcWRKY17		motif_sequence	494	4	-	organism	short_function
LcWRKY17		motif_sequence	577	4	+	organism	short_function
LcWRKY17		motif_sequence	592	4	-	organism	short_function
LcWRKY17		motif_sequence	802	4	+	organism	short_function
LcWRKY17		motif_sequence	823	4	+	organism	short_function
LcWRKY17		motif_sequence	1066	4	+	organism	short_function
LcWRKY17		motif_sequence	1454	4	-	organism	short_function
LcWRKY17		motif_sequence	1564	4	+	organism	short_function
LcWRKY17		motif_sequence	1824	4	-	organism	short_function
LcWRKY17		motif_sequence	1937	4	-	organism	short_function
LcWRKY17	P-box	CCTTTTG	489	7	-	Oryza sativa	gibberellin-responsive element
LcWRKY17	W box	TTGACC	965	6	+	Arabidopsis thaliana
LcWRKY17	W box	TTGACC	1052	6	-	Arabidopsis thaliana
LcWRKY17	MYB	CAACCA	205	6	+	Arabidopsis thaliana
LcWRKY17	MYB	TAACCA	357	6	-	Arabidopsis thaliana
LcWRKY17	MYB	CAACAG	935	6	-	Arabidopsis thaliana
LcWRKY17	MYB	TAACCA	1751	6	-	Arabidopsis thaliana
LcWRKY17	MYB	TAACCA	1973	6	+	Arabidopsis thaliana
LcWRKY17	GT1-motif	GGTTAA	1972	6	-	Arabidopsis thaliana	light responsive element
LcWRKY17	CAAT-box	CAAAT	36	5	+	Pisum sativum	common cis-acting element in promoter and enhancer regions
LcWRKY17	CAAT-box	CAAT	69	4	-	Nicotiana glutinosa
LcWRKY17	CAAT-box	CAAT	151	4	-	Nicotiana glutinosa
LcWRKY17	CAAT-box	CCAAT	208	5	+	Arabidopsis thaliana	common cis-acting element in promoter and enhancer regions
LcWRKY17	CAAT-box	CAAT	209	4	+	Nicotiana glutinosa
LcWRKY17	CAAT-box	CCAAT	355	5	-	Arabidopsis thaliana	common cis-acting element in promoter and enhancer regions
LcWRKY17	CAAT-box	CAAT	369	4	-	Nicotiana glutinosa
LcWRKY17	CAAT-box	CAAT	382	4	-	Nicotiana glutinosa
LcWRKY17	CAAT-box	CAAAT	420	5	-	Pisum sativum	common cis-acting element in promoter and enhancer regions
LcWRKY17	CAAT-box	CAAAT	545	5	+	Pisum sativum	common cis-acting element in promoter and enhancer regions
LcWRKY17	CAAT-box	CAAT	564	4	+	Nicotiana glutinosa
LcWRKY17	CAAT-box	TGCAAATCT	604	9	-	Brassica juncea	common cis-acting element in promoter and enhancer regions
LcWRKY17	CAAT-box	CAAAT	606	5	-	Pisum sativum	common cis-acting element in promoter and enhancer regions
LcWRKY17	CAAT-box	CAAT	629	4	-	Nicotiana glutinosa
LcWRKY17	CAAT-box	CAAAT	706	5	+	Pisum sativum	common cis-acting element in promoter and enhancer regions
LcWRKY17	CAAT-box	CAAAT	791	5	-	Pisum sativum	common cis-acting element in promoter and enhancer regions
LcWRKY17	CAAT-box	CAAT	812	4	-	Nicotiana glutinosa
LcWRKY17	CAAT-box	CAAT	894	4	+	Nicotiana glutinosa
LcWRKY17	CAAT-box	CAAAT	924	5	+	Pisum sativum	common cis-acting element in promoter and enhancer regions
LcWRKY17	CAAT-box	CAAAT	1055	5	+	Pisum sativum	common cis-acting element in promoter and enhancer regions
LcWRKY17	CAAT-box	CAAAT	1109	5	-	Pisum sativum	common cis-acting element in promoter and enhancer regions
LcWRKY17	CAAT-box	CCCAATTT	1136	8	+	Arabidopsis thaliana	common cis-acting element in promoter and enhancer regions
LcWRKY17	CAAT-box	CCAAT	1137	5	+	Arabidopsis thaliana	common cis-acting element in promoter and enhancer regions
LcWRKY17	CAAT-box	CAAT	1138	4	+	Nicotiana glutinosa
LcWRKY17	CAAT-box	CAAAT	1144	5	-	Pisum sativum	common cis-acting element in promoter and enhancer regions
LcWRKY17	CAAT-box	CAAT	1188	4	-	Nicotiana glutinosa
LcWRKY17	CAAT-box	CAAT	1192	4	-	Nicotiana glutinosa
LcWRKY17	CAAT-box	CAAT	1206	4	-	Nicotiana glutinosa
LcWRKY17	CAAT-box	CCAAT	1255	5	+	Arabidopsis thaliana	common cis-acting element in promoter and enhancer regions
LcWRKY17	CAAT-box	CAAT	1256	4	+	Nicotiana glutinosa
LcWRKY17	CAAT-box	CCAAT	1258	5	-	Arabidopsis thaliana	common cis-acting element in promoter and enhancer regions
LcWRKY17	CAAT-box	CAAAT	1308	5	+	Pisum sativum	common cis-acting element in promoter and enhancer regions
LcWRKY17	CAAT-box	CCAAT	1339	5	-	Arabidopsis thaliana	common cis-acting element in promoter and enhancer regions
LcWRKY17	CAAT-box	CAAT	1365	4	+	Nicotiana glutinosa
LcWRKY17	CAAT-box	CCAAT	1367	5	-	Arabidopsis thaliana	common cis-acting element in promoter and enhancer regions
LcWRKY17	CAAT-box	CCAAT	1384	5	+	Arabidopsis thaliana	common cis-acting element in promoter and enhancer regions
LcWRKY17	CAAT-box	CAAT	1385	4	+	Nicotiana glutinosa
LcWRKY17	CAAT-box	CAAAT	1446	5	-	Pisum sativum	common cis-acting element in promoter and enhancer regions
LcWRKY17	CAAT-box	CCAAT	1486	5	-	Arabidopsis thaliana	common cis-acting element in promoter and enhancer regions
LcWRKY17	CAAT-box	CAAAT	1605	5	-	Pisum sativum	common cis-acting element in promoter and enhancer regions
LcWRKY17	CAAT-box	CAAT	1664	4	+	Nicotiana glutinosa
LcWRKY17	CCGTCC-box	CCGTCC	1132	6	+	Petroselinum hortense
LcWRKY17	CGTCA-motif	CGTCA	1661	5	+	Hordeum vulgare	cis-acting regulatory element involved in the MeJA-responsiveness
LcWRKY17	TGACG-motif	TGACG	1661	5	-	Hordeum vulgare	cis-acting regulatory element involved in the MeJA-responsiveness
LcWRKY17	AT~TATA-box	TATATA	166	6	+	Arabidopsis thaliana
LcWRKY17	AT~TATA-box	TATATA	1149	6	-	Arabidopsis thaliana
LcWRKY17	AT~TATA-box	TATATA	1419	6	-	Arabidopsis thaliana
LcWRKY17	AT~TATA-box	TATATA	1468	6	-	Arabidopsis thaliana
LcWRKY17	AT~TATA-box	TATATA	1769	6	-	Arabidopsis thaliana
LcWRKY17	AT~TATA-box	TATATA	1771	6	-	Arabidopsis thaliana
LcWRKY17	AT~TATA-box	TATATA	1773	6	-	Arabidopsis thaliana
LcWRKY17	AT~TATA-box	TATATA	1775	6	-	Arabidopsis thaliana
LcWRKY17	AT~TATA-box	TATATA	1777	6	-	Arabidopsis thaliana
LcWRKY17	AT~TATA-box	TATATA	1779	6	-	Arabidopsis thaliana
LcWRKY17	AT~TATA-box	TATATA	1781	6	-	Arabidopsis thaliana
LcWRKY17	AT~TATA-box	TATATA	1807	6	-	Arabidopsis thaliana
LcWRKY17	ARE	AAACCA	411	6	-	Zea mays	cis-acting regulatory element essential for the anaerobic induction
LcWRKY17	ARE	AAACCA	1301	6	+	Zea mays	cis-acting regulatory element essential for the anaerobic induction
LcWRKY17	ARE	AAACCA	1381	6	+	Zea mays	cis-acting regulatory element essential for the anaerobic induction
LcWRKY17	TCA	TCATCTTCAT	621	9	+	Pisum sativum
LcWRKY17	AAGAA-motif	gGTAAAGAAA	1234	9	-	Avena sativa
LcWRKY17	AAGAA-motif	GAAAGAA	1643	7	-	Avena sativa
LcWRKY17	AAGAA-motif	GAAAGAA	1700	7	+	Avena sativa
LcWRKY17	MYB-like sequence	TAACCA	357	6	-	Arabidopsis thaliana
LcWRKY17	MYB-like sequence	TAACCA	1751	6	-	Arabidopsis thaliana
LcWRKY17	MYB-like sequence	TAACCA	1973	6	+	Arabidopsis thaliana
LcWRKY17	Box III	atCATTTTCACt	778	11	+	Pisum sativum	protein binding site
LcWRKY18	TCA-element	CCATCTTTTT	1211	9	+	Nicotiana tabacum	cis-acting element involved in salicylic acid responsiveness
LcWRKY18	TATA-box	TATAAA	47	6	-	Helianthus annuus	core promoter element around -30 of transcription start
LcWRKY18	TATA-box	TATAA	48	5	-	Arabidopsis thaliana	core promoter element around -30 of transcription start
LcWRKY18	TATA-box	TATA	49	4	+	Arabidopsis thaliana	core promoter element around -30 of transcription start
LcWRKY18	TATA-box	taTATAAAtc	54	9	-	Arabidopsis thaliana	core promoter element around -30 of transcription start
LcWRKY18	TATA-box	TATAAAA	55	7	-	Pisum sativum	core promoter element around -30 of transcription start
LcWRKY18	TATA-box	TATAAA	56	6	-	Helianthus annuus	core promoter element around -30 of transcription start
LcWRKY18	TATA-box	TATATAA	57	7	-	Arabidopsis thaliana	core promoter element around -30 of transcription start
LcWRKY18	TATA-box	TATATA	58	6	+	Arabidopsis thaliana	core promoter element around -30 of transcription start
LcWRKY18	TATA-box	ATATAT	59	6	+	Brassica napus	core promoter element around -30 of transcription start
LcWRKY18	TATA-box	TATATA	60	6	+	Arabidopsis thaliana	core promoter element around -30 of transcription start
LcWRKY18	TATA-box	TATA	62	4	+	Arabidopsis thaliana	core promoter element around -30 of transcription start
LcWRKY18	TATA-box	ATATAA	251	6	+	Brassica oleracea	core promoter element around -30 of transcription start
LcWRKY18	TATA-box	TATA	252	4	+	Arabidopsis thaliana	core promoter element around -30 of transcription start
LcWRKY18	TATA-box	ATATAT	331	6	+	Brassica napus	core promoter element around -30 of transcription start
LcWRKY18	TATA-box	TATA	332	4	+	Arabidopsis thaliana	core promoter element around -30 of transcription start
LcWRKY18	TATA-box	ccTATAAAaa	433	9	-	Arabidopsis thaliana	core promoter element around -30 of transcription start
LcWRKY18	TATA-box	TATAAAA	434	7	-	Pisum sativum	core promoter element around -30 of transcription start
LcWRKY18	TATA-box	TATAAA	435	6	-	Helianthus annuus	core promoter element around -30 of transcription start
LcWRKY18	TATA-box	TATAA	436	5	-	Arabidopsis thaliana	core promoter element around -30 of transcription start
LcWRKY18	TATA-box	TATA	437	4	+	Arabidopsis thaliana	core promoter element around -30 of transcription start
LcWRKY18	TATA-box	TATATA	458	6	+	Arabidopsis thaliana	core promoter element around -30 of transcription start
LcWRKY18	TATA-box	ATATAT	459	6	+	Brassica napus	core promoter element around -30 of transcription start
LcWRKY18	TATA-box	TATA	460	4	+	Arabidopsis thaliana	core promoter element around -30 of transcription start
LcWRKY18	TATA-box	ATATAA	471	6	+	Brassica oleracea	core promoter element around -30 of transcription start
LcWRKY18	TATA-box	TATA	472	4	+	Arabidopsis thaliana	core promoter element around -30 of transcription start
LcWRKY18	TATA-box	ccTATAAAaa	535	9	-	Arabidopsis thaliana	core promoter element around -30 of transcription start
LcWRKY18	TATA-box	TATAAAA	536	7	-	Pisum sativum	core promoter element around -30 of transcription start
LcWRKY18	TATA-box	TATAAA	537	6	-	Helianthus annuus	core promoter element around -30 of transcription start
LcWRKY18	TATA-box	TATAA	538	5	-	Arabidopsis thaliana	core promoter element around -30 of transcription start
LcWRKY18	TATA-box	TATA	539	4	+	Arabidopsis thaliana	core promoter element around -30 of transcription start
LcWRKY18	TATA-box	TATATA	560	6	+	Arabidopsis thaliana	core promoter element around -30 of transcription start
LcWRKY18	TATA-box	ATATAT	561	6	+	Brassica napus	core promoter element around -30 of transcription start
LcWRKY18	TATA-box	TATA	562	4	+	Arabidopsis thaliana	core promoter element around -30 of transcription start
LcWRKY18	TATA-box	ATATAA	573	6	+	Brassica oleracea	core promoter element around -30 of transcription start
LcWRKY18	TATA-box	TATA	574	4	+	Arabidopsis thaliana	core promoter element around -30 of transcription start
LcWRKY18	TATA-box	TATAAAA	762	7	-	Pisum sativum	core promoter element around -30 of transcription start
LcWRKY18	TATA-box	TATAAA	763	6	-	Helianthus annuus	core promoter element around -30 of transcription start
LcWRKY18	TATA-box	TATATAA	764	7	-	Arabidopsis thaliana	core promoter element around -30 of transcription start
LcWRKY18	TATA-box	TATATA	765	6	+	Arabidopsis thaliana	core promoter element around -30 of transcription start
LcWRKY18	TATA-box	ATATAT	766	6	+	Brassica napus	core promoter element around -30 of transcription start
LcWRKY18	TATA-box	TATA	767	4	+	Arabidopsis thaliana	core promoter element around -30 of transcription start
LcWRKY18	TATA-box	TATATA	773	6	+	Arabidopsis thaliana	core promoter element around -30 of transcription start
LcWRKY18	TATA-box	ATATAT	774	6	+	Brassica napus	core promoter element around -30 of transcription start
LcWRKY18	TATA-box	TATATA	775	6	+	Arabidopsis thaliana	core promoter element around -30 of transcription start
LcWRKY18	TATA-box	ATATAT	776	6	+	Brassica napus	core promoter element around -30 of transcription start
LcWRKY18	TATA-box	TATATA	777	6	+	Arabidopsis thaliana	core promoter element around -30 of transcription start
LcWRKY18	TATA-box	ATATAT	778	6	+	Brassica napus	core promoter element around -30 of transcription start
LcWRKY18	TATA-box	TATATA	779	6	+	Arabidopsis thaliana	core promoter element around -30 of transcription start
LcWRKY18	TATA-box	TATA	781	4	+	Arabidopsis thaliana	core promoter element around -30 of transcription start
LcWRKY18	TATA-box	TACATAAA	786	8	-	Oryza sativa	core promoter element around -30 of transcription start
LcWRKY18	TATA-box	TATA	805	4	+	Arabidopsis thaliana	core promoter element around -30 of transcription start
LcWRKY18	TATA-box	ATATAA	916	6	+	Brassica oleracea	core promoter element around -30 of transcription start
LcWRKY18	TATA-box	TATA	917	4	+	Arabidopsis thaliana	core promoter element around -30 of transcription start
LcWRKY18	TATA-box	ATATAT	967	6	+	Brassica napus	core promoter element around -30 of transcription start
LcWRKY18	TATA-box	TATA	968	4	+	Arabidopsis thaliana	core promoter element around -30 of transcription start
LcWRKY18	TATA-box	TATA	1022	4	-	Arabidopsis thaliana	core promoter element around -30 of transcription start
LcWRKY18	TATA-box	ATTATA	1031	6	+	Brassica napus	core promoter element around -30 of transcription start
LcWRKY18	TATA-box	TATATAA	1032	7	-	Arabidopsis thaliana	core promoter element around -30 of transcription start
LcWRKY18	TATA-box	TATATA	1033	6	-	Arabidopsis thaliana	core promoter element around -30 of transcription start
LcWRKY18	TATA-box	ATATAA	1034	6	+	Brassica oleracea	core promoter element around -30 of transcription start
LcWRKY18	TATA-box	TATA	1035	4	-	Arabidopsis thaliana	core promoter element around -30 of transcription start
LcWRKY18	TATA-box	TATAAA	1106	6	-	Helianthus annuus	core promoter element around -30 of transcription start
LcWRKY18	TATA-box	TATAA	1107	5	-	Arabidopsis thaliana	core promoter element around -30 of transcription start
LcWRKY18	TATA-box	TATA	1108	4	-	Arabidopsis thaliana	core promoter element around -30 of transcription start
LcWRKY18	TATA-box	TACATAAA	1110	8	+	Oryza sativa	core promoter element around -30 of transcription start
LcWRKY18	TATA-box	TATACA	1359	6	-	Helianthus annuus	core promoter element around -30 of transcription start
LcWRKY18	TATA-box	TATATA	1361	6	-	Arabidopsis thaliana	core promoter element around -30 of transcription start
LcWRKY18	TATA-box	ATATAT	1362	6	-	Brassica napus	core promoter element around -30 of transcription start
LcWRKY18	TATA-box	TATATA	1363	6	-	Arabidopsis thaliana	core promoter element around -30 of transcription start
LcWRKY18	TATA-box	ATATAT	1364	6	-	Brassica napus	core promoter element around -30 of transcription start
LcWRKY18	TATA-box	TATA	1365	4	-	Arabidopsis thaliana	core promoter element around -30 of transcription start
LcWRKY18	TATA-box	ATATAT	1749	6	-	Brassica napus	core promoter element around -30 of transcription start
LcWRKY18	TATA-box	TATATA	1750	6	-	Arabidopsis thaliana	core promoter element around -30 of transcription start
LcWRKY18	TATA-box	ATATAA	1751	6	+	Brassica oleracea	core promoter element around -30 of transcription start
LcWRKY18	TATA-box	TATA	1752	4	-	Arabidopsis thaliana	core promoter element around -30 of transcription start
LcWRKY18	STRE	AGGGG	106	5	-	Arabidopsis thaliana
LcWRKY18	STRE	AGGGG	1210	5	-	Arabidopsis thaliana
LcWRKY18	STRE	AGGGG	1242	5	-	Arabidopsis thaliana
LcWRKY18	STRE	AGGGG	1835	5	-	Arabidopsis thaliana
LcWRKY18	STRE	AGGGG	1933	5	-	Arabidopsis thaliana
LcWRKY18	I-box	cCATATCCAAT	1383	10	+	Flaveria trinervia	part of a light responsive element
LcWRKY18	Unnamed__4	CTCC	104	4	+	Petroselinum hortense
LcWRKY18	Unnamed__4	CTCC	875	4	+	Petroselinum hortense
LcWRKY18	Unnamed__4	CTCC	1156	4	+	Petroselinum hortense
LcWRKY18	Unnamed__4	CTCC	1221	4	+	Petroselinum hortense
LcWRKY18	Unnamed__4	CTCC	1245	4	+	Petroselinum hortense
LcWRKY18	Unnamed__4	CTCC	1299	4	+	Petroselinum hortense
LcWRKY18	Unnamed__4	CTCC	1316	4	+	Petroselinum hortense
LcWRKY18	Unnamed__4	CTCC	1402	4	+	Petroselinum hortense
LcWRKY18	Unnamed__4	CTCC	1560	4	+	Petroselinum hortense
LcWRKY18	Unnamed__4	CTCC	1851	4	+	Petroselinum hortense
LcWRKY18	Unnamed__4	CTCC	1872	4	-	Petroselinum hortense
LcWRKY18	Unnamed__4	CTCC	1910	4	-	Petroselinum hortense
LcWRKY18	MYC	CATGTG	602	6	-	Arabidopsis thaliana
LcWRKY18	MYC	CATTTG	878	6	+	Arabidopsis thaliana
LcWRKY18	telo-box	AAACCCTAACCCTAA	1982	15	+	Nicotiana tabacum
LcWRKY18	ABRE	CACGTG	1459	6	-	Arabidopsis thaliana	cis-acting element involved in the abscisic acid responsiveness
LcWRKY18	ABRE	ACGTG	1460	5	+	Arabidopsis thaliana	cis-acting element involved in the abscisic acid responsiveness
LcWRKY18	ABRE	GCAACGTGTC	1582	9	+	Hordeum vulgare	cis-acting element involved in the abscisic acid responsiveness
LcWRKY18	ABRE	CACGTG	1584	6	-	Arabidopsis thaliana	cis-acting element involved in the abscisic acid responsiveness
LcWRKY18	ABRE	ACGTG	1585	5	+	Arabidopsis thaliana	cis-acting element involved in the abscisic acid responsiveness
LcWRKY18	ABRE	GCCGCGTGGC	1816	9	-	Oryza sativa	cis-acting element involved in the abscisic acid responsiveness
LcWRKY18	ABRE	CACGTG	1818	6	-	Arabidopsis thaliana	cis-acting element involved in the abscisic acid responsiveness
LcWRKY18	ABRE	ACGTG	1819	5	+	Arabidopsis thaliana	cis-acting element involved in the abscisic acid responsiveness
LcWRKY18	Myc	TCTCTTA	1443	7	+	Arabidopsis thaliana
LcWRKY18	Myc	TCTCTTA	1937	7	+	Arabidopsis thaliana
LcWRKY18	G-Box	CACGTG	1459	6	-	Pisum sativum	cis-acting regulatory element involved in light responsiveness
LcWRKY18	G-Box	CACGTG	1584	6	-	Pisum sativum	cis-acting regulatory element involved in light responsiveness
LcWRKY18	G-Box	CACGTG	1818	6	-	Pisum sativum	cis-acting regulatory element involved in light responsiveness
LcWRKY18	Unnamed__1	CGTGG	13	5	+	Zea mays
LcWRKY18	Unnamed__1	CGTGG	1458	5	-	Zea mays
LcWRKY18	Unnamed__1	CGTGG	1461	5	+	Zea mays
LcWRKY18	Unnamed__1	GCCACGTGGC	1582	9	-	Petunia sp.
LcWRKY18	Unnamed__1	CGTGG	1583	5	-	Zea mays
LcWRKY18	Unnamed__1	GCCACGTGGC	1816	10	-	Petunia sp.
LcWRKY18	Unnamed__1	CGTGG	1817	5	-	Zea mays
LcWRKY18	Unnamed__1	CGTGG	1820	5	+	Zea mays
LcWRKY18	Unnamed__1	CGTGG	1865	5	-	Zea mays
LcWRKY18	G-box	CACGTG	1459	6	-	Arabidopsis thaliana	cis-acting regulatory element involved in light responsiveness
LcWRKY18	G-box	tgACACGTGGCA	1581	12	-	Lycopersicon esculentum	cis-acting regulatory element involved in light responsiveness
LcWRKY18	G-box	ACACGTGGC	1582	9	-	Brassica napus	cis-acting regulatory element involved in light responsiveness
LcWRKY18	G-box	CACGTG	1584	6	-	Arabidopsis thaliana	cis-acting regulatory element involved in light responsiveness
LcWRKY18	G-box	tgACACGTGGCA	1815	11	-	Lycopersicon esculentum	cis-acting regulatory element involved in light responsiveness
LcWRKY18	G-box	GCCACGTGGA	1816	9	-	Arabidopsis thaliana	cis-acting regulatory element involved in light responsiveness
LcWRKY18	G-box	ACACGTG(G/t)CACC	1817	10.5	+	Lycopersicon esculentum	cis-acting regulatory element involved in light responsiveness
LcWRKY18	G-box	CACGTG	1818	6	-	Arabidopsis thaliana	cis-acting regulatory element involved in light responsiveness
LcWRKY18	as-1	TGACG	1787	5	-	Arabidopsis thaliana
LcWRKY18	as-1	TGACG	1798	5	+	Arabidopsis thaliana
LcWRKY18	as-1	TGACG	1801	5	-	Arabidopsis thaliana
LcWRKY18	ERE	ATTTCATA	1051	8	-	Nicotiana glutinos
LcWRKY18	MYB	CAACCA	213	6	-	Arabidopsis thaliana
LcWRKY18	CGTCA-motif	CGTCA	1787	5	+	Hordeum vulgare	cis-acting regulatory element involved in the MeJA-responsiveness
LcWRKY18	CGTCA-motif	CGTCA	1798	5	-	Hordeum vulgare	cis-acting regulatory element involved in the MeJA-responsiveness
LcWRKY18	CGTCA-motif	CGTCA	1801	5	+	Hordeum vulgare	cis-acting regulatory element involved in the MeJA-responsiveness
LcWRKY18	CAAT-box	CAAT	26	4	-	Nicotiana glutinosa
LcWRKY18	CAAT-box	CAAT	86	4	+	Nicotiana glutinosa
LcWRKY18	CAAT-box	CAAT	137	4	-	Nicotiana glutinosa
LcWRKY18	CAAT-box	CAAT	141	4	-	Nicotiana glutinosa
LcWRKY18	CAAT-box	CAAAT	198	5	-	Pisum sativum	common cis-acting element in promoter and enhancer regions
LcWRKY18	CAAT-box	CAAT	307	4	+	Nicotiana glutinosa
LcWRKY18	CAAT-box	CAAAT	328	5	+	Pisum sativum	common cis-acting element in promoter and enhancer regions
LcWRKY18	CAAT-box	CAAT	809	4	+	Nicotiana glutinosa
LcWRKY18	CAAT-box	CAAAT	879	5	-	Pisum sativum	common cis-acting element in promoter and enhancer regions
LcWRKY18	CAAT-box	CAAT	1043	4	-	Nicotiana glutinosa
LcWRKY18	CAAT-box	CAAT	1095	4	-	Nicotiana glutinosa
LcWRKY18	CAAT-box	CAAT	1121	4	+	Nicotiana glutinosa
LcWRKY18	CAAT-box	CCCAATTT	1169	8	+	Arabidopsis thaliana	common cis-acting element in promoter and enhancer regions
LcWRKY18	CAAT-box	CCAAT	1170	5	+	Arabidopsis thaliana	common cis-acting element in promoter and enhancer regions
LcWRKY18	CAAT-box	CAAT	1171	4	+	Nicotiana glutinosa
LcWRKY18	CAAT-box	CCAAT	1223	5	+	Arabidopsis thaliana	common cis-acting element in promoter and enhancer regions
LcWRKY18	CAAT-box	CAAT	1224	4	+	Nicotiana glutinosa
LcWRKY18	CAAT-box	CCAAT	1257	5	+	Arabidopsis thaliana	common cis-acting element in promoter and enhancer regions
LcWRKY18	CAAT-box	CAAT	1258	4	+	Nicotiana glutinosa
LcWRKY18	CAAT-box	CAAAT	1271	5	+	Pisum sativum	common cis-acting element in promoter and enhancer regions
LcWRKY18	CAAT-box	CAAT	1390	4	+	Nicotiana glutinosa
LcWRKY18	CAAT-box	CAAT	1425	4	+	Nicotiana glutinosa
LcWRKY18	CAAT-box	CAAT	1482	4	-	Nicotiana glutinosa
LcWRKY18	CAAT-box	CAAAT	1487	5	-	Pisum sativum	common cis-acting element in promoter and enhancer regions
LcWRKY18	CAAT-box	CAAAT	1532	5	-	Pisum sativum	common cis-acting element in promoter and enhancer regions
LcWRKY18	CAAT-box	CAAT	1591	4	+	Nicotiana glutinosa
LcWRKY18	CAAT-box	CCAAT	1610	5	+	Arabidopsis thaliana	common cis-acting element in promoter and enhancer regions
LcWRKY18	CAAT-box	CAAT	1611	4	+	Nicotiana glutinosa
LcWRKY18	CAAT-box	CAAAT	1615	5	-	Pisum sativum	common cis-acting element in promoter and enhancer regions
LcWRKY18	CAAT-box	CAAAT	1674	5	+	Pisum sativum	common cis-acting element in promoter and enhancer regions
LcWRKY18	CAAT-box	CAAT	1721	4	-	Nicotiana glutinosa
LcWRKY18	CAAT-box	CCAAT	1741	5	+	Arabidopsis thaliana	common cis-acting element in promoter and enhancer regions
LcWRKY18	CAAT-box	CAAT	1742	4	+	Nicotiana glutinosa
LcWRKY18	CAAT-box	CAAT	1963	4	+	Nicotiana glutinosa
LcWRKY18	ABRE2	CCACGTGG	1458	8	-	Zea mays
LcWRKY18	ABRE2	CCACGTGG	1817	8	-	Zea mays
LcWRKY18		motif_sequence	118	4	+	organism	short_function
LcWRKY18		motif_sequence	323	4	+	organism	short_function
LcWRKY18		motif_sequence	393	4	+	organism	short_function
LcWRKY18		motif_sequence	440	4	+	organism	short_function
LcWRKY18		motif_sequence	442	4	-	organism	short_function
LcWRKY18		motif_sequence	542	4	+	organism	short_function
LcWRKY18		motif_sequence	544	4	-	organism	short_function
LcWRKY18		motif_sequence	668	4	+	organism	short_function
LcWRKY18		motif_sequence	825	4	+	organism	short_function
LcWRKY18		motif_sequence	945	4	-	organism	short_function
LcWRKY18		motif_sequence	990	4	-	organism	short_function
LcWRKY18		motif_sequence	1198	4	+	organism	short_function
LcWRKY18		motif_sequence	1322	4	+	organism	short_function
LcWRKY18		motif_sequence	1377	4	-	organism	short_function
LcWRKY18		motif_sequence	1555	4	+	organism	short_function
LcWRKY18		motif_sequence	1578	4	+	organism	short_function
LcWRKY18		motif_sequence	1701	4	-	organism	short_function
LcWRKY18		motif_sequence	1956	4	+	organism	short_function
LcWRKY18	3-AF1 binding site	TAAGAGAGGAA	663	10	-	Solanum tuberosum	light responsive element
LcWRKY18	ARE	AAACCA	725	6	-	Zea mays	cis-acting regulatory element essential for the anaerobic induction
LcWRKY18	AT~TATA-box	TATATAAA	56	8	-	Arabidopsis thaliana
LcWRKY18	AT~TATA-box	TATATA	58	6	+	Arabidopsis thaliana
LcWRKY18	AT~TATA-box	TATATA	60	6	+	Arabidopsis thaliana
LcWRKY18	AT~TATA-box	TATATA	458	6	+	Arabidopsis thaliana
LcWRKY18	AT~TATA-box	TATATA	560	6	+	Arabidopsis thaliana
LcWRKY18	AT~TATA-box	TATATAAA	763	8	-	Arabidopsis thaliana
LcWRKY18	AT~TATA-box	TATATA	765	6	+	Arabidopsis thaliana
LcWRKY18	AT~TATA-box	TATATA	773	6	+	Arabidopsis thaliana
LcWRKY18	AT~TATA-box	TATATA	775	6	+	Arabidopsis thaliana
LcWRKY18	AT~TATA-box	TATATA	777	6	+	Arabidopsis thaliana
LcWRKY18	AT~TATA-box	TATATA	779	6	+	Arabidopsis thaliana
LcWRKY18	AT~TATA-box	TATATA	1033	6	-	Arabidopsis thaliana
LcWRKY18	AT~TATA-box	TATATA	1361	6	-	Arabidopsis thaliana
LcWRKY18	AT~TATA-box	TATATA	1363	6	-	Arabidopsis thaliana
LcWRKY18	AT~TATA-box	TATATA	1750	6	-	Arabidopsis thaliana
LcWRKY18	TGACG-motif	TGACG	1787	5	-	Hordeum vulgare	cis-acting regulatory element involved in the MeJA-responsiveness
LcWRKY18	TGACG-motif	TGACG	1798	5	+	Hordeum vulgare	cis-acting regulatory element involved in the MeJA-responsiveness
LcWRKY18	TGACG-motif	TGACG	1801	5	-	Hordeum vulgare	cis-acting regulatory element involved in the MeJA-responsiveness
LcWRKY18	TCA	TCATCTTCAT	42	9	+	Pisum sativum
LcWRKY18	AAGAA-motif	GAAAGAA	748	7	-	Avena sativa
LcWRKY18	AAGAA-motif	GAAAGAA	752	7	-	Avena sativa
LcWRKY18	AAGAA-motif	GAAAGAA	907	7	+	Avena sativa
LcWRKY18	Box II	CCACGTGGC	1816	9	-	Petroselinum crispum	part of a light responsive element
LcWRKY18	Box II	CCACGTGGC	1817	9	+	Petroselinum crispum	part of a light responsive element
LcWRKY19	Unnamed__4	CTCC	518	4	-	Petroselinum hortense
LcWRKY19	Unnamed__4	CTCC	817	4	-	Petroselinum hortense
LcWRKY19	Unnamed__4	CTCC	891	4	-	Petroselinum hortense
LcWRKY19	Unnamed__4	CTCC	1050	4	-	Petroselinum hortense
LcWRKY19	Unnamed__4	CTCC	1931	4	-	Petroselinum hortense
LcWRKY19	Unnamed__4	CTCC	1934	4	-	Petroselinum hortense
LcWRKY19	Unnamed__4	CTCC	1937	4	-	Petroselinum hortense
LcWRKY19	MYC	CATTTG	947	6	-	Arabidopsis thaliana
LcWRKY19	MYC	CATGTG	1086	6	+	Arabidopsis thaliana
LcWRKY19	MYC	CAATTG	1246	6	-	Arabidopsis thaliana
LcWRKY19	MYC	CAATTG	1355	6	-	Arabidopsis thaliana
LcWRKY19	MYC	CATGTG	1511	6	-	Arabidopsis thaliana
LcWRKY19	MYC	CATGTG	1551	6	-	Arabidopsis thaliana
LcWRKY19	MYC	CATGTG	1553	6	+	Arabidopsis thaliana
LcWRKY19	MYC	CATTTG	1594	6	+	Arabidopsis thaliana
LcWRKY19	Myb	TAACTG	1531	6	+	Arabidopsis thaliana
LcWRKY19	ABRE	ACGTG	1955	5	-	Arabidopsis thaliana	cis-acting element involved in the abscisic acid responsiveness
LcWRKY19	TATC-box	TATCCCA	1869	7	+	Oryza sativa	cis-acting element involved in gibberellin-responsiveness
LcWRKY19	TCA-element	CCATCTTTTT	496	9	-	Nicotiana tabacum	cis-acting element involved in salicylic acid responsiveness
LcWRKY19	TATA-box	TATA	25	4	+	Arabidopsis thaliana	core promoter element around -30 of transcription start
LcWRKY19	TATA-box	TATA	63	4	+	Arabidopsis thaliana	core promoter element around -30 of transcription start
LcWRKY19	TATA-box	ATTATA	181	6	+	Brassica napus	core promoter element around -30 of transcription start
LcWRKY19	TATA-box	TATAA	182	5	-	Arabidopsis thaliana	core promoter element around -30 of transcription start
LcWRKY19	TATA-box	TATA	183	4	+	Arabidopsis thaliana	core promoter element around -30 of transcription start
LcWRKY19	TATA-box	TATATA	189	6	+	Arabidopsis thaliana	core promoter element around -30 of transcription start
LcWRKY19	TATA-box	ATATAT	190	6	+	Brassica napus	core promoter element around -30 of transcription start
LcWRKY19	TATA-box	TATATA	191	6	+	Arabidopsis thaliana	core promoter element around -30 of transcription start
LcWRKY19	TATA-box	TATA	193	4	+	Arabidopsis thaliana	core promoter element around -30 of transcription start
LcWRKY19	TATA-box	ATATAA	424	6	+	Brassica oleracea	core promoter element around -30 of transcription start
LcWRKY19	TATA-box	TATA	425	4	+	Arabidopsis thaliana	core promoter element around -30 of transcription start
LcWRKY19	TATA-box	TATA	492	4	+	Arabidopsis thaliana	core promoter element around -30 of transcription start
LcWRKY19	TATA-box	ATTATA	732	6	+	Brassica napus	core promoter element around -30 of transcription start
LcWRKY19	TATA-box	TATAA	733	5	-	Arabidopsis thaliana	core promoter element around -30 of transcription start
LcWRKY19	TATA-box	TATA	734	4	+	Arabidopsis thaliana	core promoter element around -30 of transcription start
LcWRKY19	TATA-box	ATTATA	753	6	+	Brassica napus	core promoter element around -30 of transcription start
LcWRKY19	TATA-box	TATAA	754	5	-	Arabidopsis thaliana	core promoter element around -30 of transcription start
LcWRKY19	TATA-box	TATA	755	4	+	Arabidopsis thaliana	core promoter element around -30 of transcription start
LcWRKY19	TATA-box	TATACA	1139	6	-	Helianthus annuus	core promoter element around -30 of transcription start
LcWRKY19	TATA-box	TATA	1141	4	-	Arabidopsis thaliana	core promoter element around -30 of transcription start
LcWRKY19	TATA-box	ATATAA	1262	6	+	Brassica oleracea	core promoter element around -30 of transcription start
LcWRKY19	TATA-box	TATA	1263	4	-	Arabidopsis thaliana	core promoter element around -30 of transcription start
LcWRKY19	TATA-box	TATATTTATATTT	1307	12	-	Avena sativa	core promoter element around -30 of transcription start
LcWRKY19	TATA-box	TATA	1316	4	-	Arabidopsis thaliana	core promoter element around -30 of transcription start
LcWRKY19	TATA-box	ATATAA	1323	6	+	Brassica oleracea	core promoter element around -30 of transcription start
LcWRKY19	TATA-box	TATA	1324	4	-	Arabidopsis thaliana	core promoter element around -30 of transcription start
LcWRKY19	TATA-box	ATATAT	1347	6	-	Brassica napus	core promoter element around -30 of transcription start
LcWRKY19	TATA-box	TATA	1348	4	-	Arabidopsis thaliana	core promoter element around -30 of transcription start
LcWRKY19	TATA-box	TATATAA	1408	7	-	Arabidopsis thaliana	core promoter element around -30 of transcription start
LcWRKY19	TATA-box	TATATA	1409	6	-	Arabidopsis thaliana	core promoter element around -30 of transcription start
LcWRKY19	TATA-box	ATATAT	1410	6	-	Brassica napus	core promoter element around -30 of transcription start
LcWRKY19	TATA-box	TATA	1411	4	-	Arabidopsis thaliana	core promoter element around -30 of transcription start
LcWRKY19	TATA-box	ATATAT	1457	6	-	Brassica napus	core promoter element around -30 of transcription start
LcWRKY19	TATA-box	TATATA	1458	6	-	Arabidopsis thaliana	core promoter element around -30 of transcription start
LcWRKY19	TATA-box	ATATAA	1459	6	+	Brassica oleracea	core promoter element around -30 of transcription start
LcWRKY19	TATA-box	TATA	1460	4	-	Arabidopsis thaliana	core promoter element around -30 of transcription start
LcWRKY19	TATA-box	ATTATA	1519	6	+	Brassica napus	core promoter element around -30 of transcription start
LcWRKY19	TATA-box	TATAA	1520	5	-	Arabidopsis thaliana	core promoter element around -30 of transcription start
LcWRKY19	TATA-box	TATA	1521	4	-	Arabidopsis thaliana	core promoter element around -30 of transcription start
LcWRKY19	TATA-box	ATATAT	1565	6	-	Brassica napus	core promoter element around -30 of transcription start
LcWRKY19	TATA-box	TATA	1566	4	-	Arabidopsis thaliana	core promoter element around -30 of transcription start
LcWRKY19	TATA-box	TATTTAAA	1659	8	+	Arabidopsis thaliana	core promoter element around -30 of transcription start
LcWRKY19	TATA-box	TATTTAAA	1661	8	-	Arabidopsis thaliana	core promoter element around -30 of transcription start
LcWRKY19	TATA-box	ATATAT	1756	6	-	Brassica napus	core promoter element around -30 of transcription start
LcWRKY19	TATA-box	TATATA	1757	6	-	Arabidopsis thaliana	core promoter element around -30 of transcription start
LcWRKY19	TATA-box	ATATAT	1758	6	-	Brassica napus	core promoter element around -30 of transcription start
LcWRKY19	TATA-box	TATATA	1759	6	-	Arabidopsis thaliana	core promoter element around -30 of transcription start
LcWRKY19	TATA-box	ATATAT	1760	6	-	Brassica napus	core promoter element around -30 of transcription start
LcWRKY19	TATA-box	TATATA	1761	6	-	Arabidopsis thaliana	core promoter element around -30 of transcription start
LcWRKY19	TATA-box	ATATAT	1762	6	-	Brassica napus	core promoter element around -30 of transcription start
LcWRKY19	TATA-box	TATATA	1763	6	-	Arabidopsis thaliana	core promoter element around -30 of transcription start
LcWRKY19	TATA-box	ATATAT	1764	6	-	Brassica napus	core promoter element around -30 of transcription start
LcWRKY19	TATA-box	TATATA	1765	6	-	Arabidopsis thaliana	core promoter element around -30 of transcription start
LcWRKY19	TATA-box	ATATAT	1766	6	-	Brassica napus	core promoter element around -30 of transcription start
LcWRKY19	TATA-box	TATATA	1767	6	-	Arabidopsis thaliana	core promoter element around -30 of transcription start
LcWRKY19	TATA-box	ATATAT	1768	6	-	Brassica napus	core promoter element around -30 of transcription start
LcWRKY19	TATA-box	TATATA	1769	6	-	Arabidopsis thaliana	core promoter element around -30 of transcription start
LcWRKY19	TATA-box	ATATAT	1770	6	-	Brassica napus	core promoter element around -30 of transcription start
LcWRKY19	TATA-box	TATATA	1771	6	-	Arabidopsis thaliana	core promoter element around -30 of transcription start
LcWRKY19	TATA-box	ATATAT	1772	6	-	Brassica napus	core promoter element around -30 of transcription start
LcWRKY19	TATA-box	TATA	1773	4	-	Arabidopsis thaliana	core promoter element around -30 of transcription start
LcWRKY19	TATA-box	TATATA	1797	6	-	Arabidopsis thaliana	core promoter element around -30 of transcription start
LcWRKY19	TATA-box	TATA	1799	4	-	Arabidopsis thaliana	core promoter element around -30 of transcription start
LcWRKY19	Myb-binding site	CAACAG	167	6	-	Nicotiana tabacum
LcWRKY19	Myb-binding site	CAACAG	958	6	-	Nicotiana tabacum
LcWRKY19	STRE	AGGGG	854	5	-	Arabidopsis thaliana
LcWRKY19	Box 4	ATTAAT	285	6	+	Petroselinum crispum	part of a conserved DNA module involved in light responsiveness
LcWRKY19	Unnamed__1	CGTGG	1622	5	+	Zea mays
LcWRKY19	Unnamed__1	CGTGG	1954	5	-	Zea mays
LcWRKY19	circadian	CAAAGATATC	1817	9	-	Lycopersicon esculentum	cis-acting regulatory element involved in circadian control
LcWRKY19	as-1	TGACG	1651	5	-	Arabidopsis thaliana
LcWRKY19	CAT-box	GCCACT	1712	6	-	Arabidopsis thaliana	cis-acting regulatory element related to meristem expression
LcWRKY19	G-box	CACGAC	130	6	-	Zea mays	cis-acting regulatory element involved in light responsiveness
LcWRKY19	G-box	CACGTC	1955	6	+	Zea mays	cis-acting regulatory element involved in light responsiveness
LcWRKY19	ERE	ATTTCATA	920	8	-	Nicotiana glutinos
LcWRKY19	ERE	ATTTTAAA	1285	8	+	Nicotiana glutinos
LcWRKY19	ERE	ATTTTAAA	1451	8	-	Nicotiana glutinos
LcWRKY19	AC-I	(T/C)C(T/C)(C/T)ACC(T/C)ACC	335	8.5	-	Phaseolus vulgaris
LcWRKY19	TC-rich repeats	GTTTTCTTAC	1053	9	+	Nicotiana tabacum	cis-acting element involved in defense and stress responsiveness
LcWRKY19	AT~TATA-box	TATATA	189	6	+	Arabidopsis thaliana
LcWRKY19	AT~TATA-box	TATATA	191	6	+	Arabidopsis thaliana
LcWRKY19	AT~TATA-box	TATATA	1409	6	-	Arabidopsis thaliana
LcWRKY19	AT~TATA-box	TATATA	1458	6	-	Arabidopsis thaliana
LcWRKY19	AT~TATA-box	TATATA	1757	6	-	Arabidopsis thaliana
LcWRKY19	AT~TATA-box	TATATA	1759	6	-	Arabidopsis thaliana
LcWRKY19	AT~TATA-box	TATATA	1761	6	-	Arabidopsis thaliana
LcWRKY19	AT~TATA-box	TATATA	1763	6	-	Arabidopsis thaliana
LcWRKY19	AT~TATA-box	TATATA	1765	6	-	Arabidopsis thaliana
LcWRKY19	AT~TATA-box	TATATA	1767	6	-	Arabidopsis thaliana
LcWRKY19	AT~TATA-box	TATATA	1769	6	-	Arabidopsis thaliana
LcWRKY19	AT~TATA-box	TATATA	1771	6	-	Arabidopsis thaliana
LcWRKY19	AT~TATA-box	TATATA	1797	6	-	Arabidopsis thaliana
[truncated: 11,965 more rows]
