# Supplementary material for: Genome-Wide Identification and Characterization of WRKY Transcription Factors and Their Expression Profile in Loropetalum chinense var. rubrum
Source: Plants (Basel). 2023 May 27;12(11):2131. doi: 10.3390/plants12112131 (PMC10255886; doi:10.3390/plants12112131)
Supplement: Supplementary file 1 [file plants-12-02131-s001.zip › Table S5.xlsx]

## Sheet: Sheet1
Table S5：LcWRKY gene and other species collinear gene pairs.
Loropetalum chinense var. rubrum	Arabidopsis thaliana	Solanum lycopersicum L.	Vitis vinifera L.	Oryza sativa L.	Zea mays L.
LcWRKY1		transcript:Solyc01g079360.3.1	transcript:Vitvi07g00421_t003
LcWRKY4		transcript:Solyc01g079360.3.1	transcript:Vitvi07g00421_t003	transcript:BGIOSGA019117-TA
LcWRKY6	transcript:AT2G30590.1	transcript:Solyc09g066010.3.1	transcript:Vitvi07g00026_t001	transcript:BGIOSGA035895-TA	transcript:Zm00001eb061030_T001
				transcript:BGIOSGA013733-TA	transcript:Zm00001eb051120_T001
				transcript:BGIOSGA013535-TA	transcript:Zm00001eb030990_T002
					transcript:Zm00001eb135400_T004
LcWRKY7			transcript:Vitvi07g00026_t001
LcWRKY8	transcript:AT1G69810.1	transcript:Solyc02g067430.3.1	transcript:Vitvi01g00940_t001
	transcript:AT5G15130.1	transcript:Solyc03g113120.3.1	transcript:Vitvi14g01907_t001
		transcript:Solyc05g007110.2.1	transcript:Vitvi17g00556_t001
		transcript:Solyc06g070990.3.1
LcWRKY10		transcript:Solyc02g094270.2.1	transcript:Vitvi01g01680_t001
			transcript:Vitvi14g01523_t001
LcWRKY12	transcript:AT2G04880.1	transcript:Solyc12g006170.2.1	transcript:Vitvi10g00270_t001	transcript:BGIOSGA024007-TA	transcript:Zm00001eb325760_T001
		transcript:Solyc07g047960.3.1	transcript:Vitvi12g00664_t003
		transcript:Solyc07g065260.3.1	transcript:Vitvi19g00617_t001
LcWRKY13		transcript:Solyc02g080890.3.1	transcript:Vitvi10g00063_t001
		transcript:Solyc07g051840.3.1	transcript:Vitvi12g00388_t001
			transcript:Vitvi19g00530_t001
LcWRKY14			transcript:Vitvi12g00664_t003
			transcript:Vitvi12g02402_t001
			transcript:Vitvi19g01902_t001
LcWRKY15		transcript:Solyc07g056280.3.1	transcript:Vitvi10g00732_t001
			transcript:Vitvi12g00048_t001
LcWRKY17	transcript:AT4G39410.1
LcWRKY18	transcript:AT2G21900.1	transcript:Solyc12g056750.2.1
	transcript:AT5G64810.1	transcript:Solyc04g051690.3.1
LcWRKY19	transcript:AT4G39410.1	transcript:Solyc04g051540.3.1	transcript:Vitvi07g01860_t001
LcWRKY20		transcript:Solyc02g093050.3.1	transcript:Vitvi18g00742_t001
		transcript:Solyc04g078550.3.1	transcript:Vitvi07g01694_t001
LcWRKY21	transcript:AT2G40750.1	transcript:Solyc03g095770.3.1	transcript:Vitvi13g01916_t001	transcript:BGIOSGA034615-TA
	transcript:AT3G56400.1		transcript:Vitvi08g00868_t001
LcWRKY22		transcript:Solyc08g062490.3.1	transcript:Vitvi04g00133_t001
LcWRKY23	transcript:AT5G26170.1	transcript:Solyc08g062490.3.1	transcript:Vitvi04g00133_t001	transcript:BGIOSGA003851-TA
LcWRKY24			transcript:Vitvi04g00510_t001		transcript:Zm00001eb312890_T001
LcWRKY25			transcript:Vitvi11g00694_t002
			transcript:Vitvi04g00596_t001
LcWRKY28		transcript:Solyc01g104550.3.1	transcript:Vitvi12g01676_t001
LcWRKY31	transcript:AT5G52830.1		transcript:Vitvi16g01132_t001
LcWRKY35	transcript:AT5G01900.1	transcript:Solyc10g074945.1.1	transcript:Vitvi13g01916_t001	transcript:BGIOSGA034615-TA	transcript:Zm00001eb149550_T001
		transcript:Solyc06g048870.2.1	transcript:Vitvi08g00868_t001	transcript:BGIOSGA036759-TA	transcript:Zm00001eb330710_T001
				transcript:BGIOSGA012571-TA
				transcript:BGIOSGA019620-TA
				transcript:BGIOSGA023706-TA
LcWRKY36		transcript:Solyc09g014990.3.1	transcript:Vitvi06g00741_t001	transcript:BGIOSGA004722-TA	transcript:Zm00001eb149300_T001
			transcript:Vitvi08g00793_t001	transcript:BGIOSGA019646-TA	transcript:Zm00001eb290350_T001
				transcript:BGIOSGA017876-TA	transcript:Zm00001eb286490_T003
LcWRKY37	transcript:AT2G37260.1	transcript:Solyc10g084380.1.1	transcript:Vitvi08g01134_t001
LcWRKY40	transcript:AT1G80840.1	transcript:Solyc12g042590.2.1	transcript:Vitvi04g00510_t001	transcript:BGIOSGA007670-TA
		transcript:Solyc03g116890.3.1	transcript:Vitvi09g01122_t001
		transcript:Solyc06g068460.3.1
LcWRKY42			transcript:Vitvi06g01574_t001
LcWRKY43	transcript:AT2G30250.1
LcWRKY45			transcript:Vitvi10g01078_t001
LcWRKY46	transcript:AT1G29860.1		transcript:Vitvi10g00732_t001		transcript:Zm00001eb296020_T001
	transcript:AT4G18170.1		transcript:Vitvi12g00048_t001
LcWRKY47	transcript:AT5G46350.1	transcript:Solyc02g071130.3.1	transcript:Vitvi10g00732_t001
LcWRKY48			transcript:Vitvi10g00618_t001
LcWRKY49	transcript:AT1G29280.1	transcript:Solyc02g072190.3.1	transcript:Vitvi10g00618_t001
		transcript:Solyc07g055280.3.1	transcript:Vitvi12g00148_t001
LcWRKY50	transcript:AT1G62300.1	transcript:Solyc02g080890.3.1	transcript:Vitvi10g00063_t001
	transcript:AT4G04450.1	transcript:Solyc02g080890.3.1
LcWRKY51			transcript:Vitvi10g00270_t001
LcWRKY52		transcript:Solyc07g065260.3.1	transcript:Vitvi10g00270_t001
		transcript:Solyc07g047960.3.1	transcript:Vitvi12g00664_t003
			transcript:Vitvi19g00617_t001
LcWRKY53		transcript:Solyc02g093050.3.1	transcript:Vitvi18g00742_t001
		transcript:Solyc04g078550.3.1	transcript:Vitvi07g01694_t001
LcWRKY54	transcript:AT2G23320.1	transcript:Solyc02g093050.3.1	transcript:Vitvi18g00742_t001
		transcript:Solyc04g078550.3.1	transcript:Vitvi07g01694_t001
LcWRKY55	transcript:AT3G04670.1		transcript:Vitvi14g00540_t001
	transcript:AT3G04670.1		transcript:Vitvi07g00026_t001
LcWRKY56		transcript:Solyc04g056360.3.1	transcript:Vitvi04g01163_t001
		transcript:Solyc05g055750.3.1
LcWRKY57	transcript:AT4G30935.1	transcript:Solyc07g005650.3.1	transcript:Vitvi11g00694_t002
LcWRKY59	transcript:AT4G01250.1	transcript:Solyc01g095100.3.1	transcript:Vitvi15g01090_t001
	transcript:AT5G52830.1	transcript:Solyc10g011910.3.1	transcript:Vitvi02g00039_t001
		transcript:Solyc08g081610.3.1
LcWRKY60	transcript:AT2G46130.1	transcript:Solyc08g081630.2.1
LcWRKY61	transcript:AT2G46400.1	transcript:Solyc01g095630.3.1	transcript:Vitvi15g01003_t001		transcript:Zm00001eb158000_T001
		transcript:Solyc10g009550.3.1	transcript:Vitvi02g00114_t001
		transcript:Solyc03g007380.2.1
		transcript:Solyc05g050340.3.1
		transcript:Solyc08g082110.3.1
LcWRKY62	transcript:AT2G46400.1	transcript:Solyc01g095630.3.1	transcript:Vitvi15g01003_t001		transcript:Zm00001eb158000_T001
	transcript:AT4G23810.1	transcript:Solyc10g009550.3.1	transcript:Vitvi02g00114_t001
		transcript:Solyc08g082110.3.1
LcWRKY63	transcript:AT4G22070.1	transcript:Solyc02g080890.3.1	transcript:Vitvi10g00063_t001
	transcript:AT4G04450.1		transcript:Vitvi12g00388_t001
			transcript:Vitvi19g00530_t001
LcWRKY64	transcript:AT4G26640.2	transcript:Solyc12g014610.2.1
LcWRKY65	transcript:AT4G26440.1	transcript:Solyc07g065260.3.1	transcript:Vitvi12g00664_t003	transcript:BGIOSGA024007-TA	transcript:Zm00001eb107920_T001
		transcript:Solyc07g047960.3.1
LcWRKY66	transcript:AT4G26440.1	transcript:Solyc10g005680.2.1	transcript:Vitvi19g00927_t001	transcript:BGIOSGA026734-TA	transcript:Zm00001eb199530_T003
	transcript:AT5G56270.1	transcript:Solyc07g066220.3.1		transcript:BGIOSGA029574-TA
LcWRKY67		transcript:Solyc03g113120.3.1	transcript:Vitvi01g00940_t001
		transcript:Solyc05g007110.2.1
LcWRKY68	transcript:AT1G13960.1	transcript:Solyc02g088345.1.1	transcript:Vitvi14g02007_t001
	transcript:AT2G03340.1	transcript:Solyc05g012770.3.1
LcWRKY69	transcript:AT1G13960.1	transcript:Solyc05g012770.3.1	transcript:Vitvi01g02157_t001	transcript:BGIOSGA013598-TA
	transcript:AT2G03340.1		transcript:Vitvi14g02007_t001
LcWRKY70		transcript:Solyc05g015850.3.1	transcript:Vitvi01g01680_t001
			transcript:Vitvi14g01523_t001
LcWRKY73	transcript:AT4G11070.1	transcript:Solyc08g008280.3.1	transcript:Vitvi02g00114_t001
LcWRKY74	transcript:AT4G11070.1	transcript:Solyc01g095630.3.1	transcript:Vitvi15g01003_t001
	transcript:AT4G23810.1	transcript:Solyc08g082110.3.1	transcript:Vitvi02g00114_t001
LcWRKY75	transcript:AT4G23550.1	transcript:Solyc01g095100.3.1	transcript:Vitvi15g01090_t001
		transcript:Solyc08g081610.3.1	transcript:Vitvi02g00039_t001
LcWRKY76			transcript:Vitvi02g01847_t001
LcWRKY77	transcript:AT1G13960.1	transcript:Solyc02g088345.1.1	transcript:Vitvi14g02007_t001	transcript:BGIOSGA013598-TA
	transcript:AT2G03340.1	transcript:Solyc05g012770.3.1		transcript:BGIOSGA010657-TA
	transcript:AT3G01080.2
LcWRKY78	transcript:AT5G15130.1	transcript:Solyc02g067430.3.1	transcript:Vitvi01g00940_t001	transcript:BGIOSGA001327-TA
		transcript:Solyc03g113120.3.1	transcript:Vitvi14g01907_t001
		transcript:Solyc05g007110.2.1	transcript:Vitvi17g00556_t001
