# Supplementary material for: Genome-Wide Identification and Characterization of WRKY Transcription Factors and Their Expression Profile in Loropetalum chinense var. rubrum
Source: Plants (Basel). 2023 May 27;12(11):2131. doi: 10.3390/plants12112131 (PMC10255886; doi:10.3390/plants12112131)
Supplement: Supplementary file 1 [file plants-12-02131-s001.zip › Table S6.xlsx]

## Sheet: Sheet1
Table S6. Real-time fluorescence quantitative PCR primer information
Rename ID	Gene		Primer sequence (5´-3´)
	β-actin2(Internal reference genes)	F	CCACAAGGCTTATTGATAGAAT
		R	CAATGGTTGAACCTGAATACT
LcWRKY6	augustus43926.t1	F	CCACTGCTCGAAGAAGAGGA
		R	GCAACCTCTCATGCTGCTAC
LcWRKY18	augustus02074.t1	F	GCAGCGTTTAGGGTTGCATT
		R	TCACACTGCATCCTCCACTT
LcWRKY24	augustus38878.t1	F	CCAGCTGCGACTCTTGATTT
		R	GAACACGCCATTTGTTCTGC
LcWRKY34	augustus67860.t1	F	ATGGTGGCCTCAAGTCTGAA
		R	GTTCCTTGGGTGTTTGGCAT
LcWRKY36	augustus43450.t1	F	CGGAAGAAGCATTGAAGCGA
		R	AGCAGCAGCATTAGCATTGT
LcWRKY41	augustus15461.t1	F	AGGTGCAGAGAAGTGTGGAA
		R	AGGTGGAGCATGGAACTGAA
LcWRKY44	augustus03162.t1	F	CTGCCATCTCCAACAACTGG
		R	CGGTTGGATTTGTGGTGGTT
LcWRKY48	augustus34353.t1	F	CAAGGGCTCTCCTTACCCAA
		R	GTTTCTAGAAGCCGGCCAAG
LcWRKY50	augustus44279.t1	F	GAATAAGCGGGCCAAGAGTG
		R	TGCTGCTGCATTACTGTGAC
LcWRKY61	augustus49058.t1	F	GGCAACCTACTACTGCCTCT
		R	TCATGGTCAGAACCTTCGCT
LcWRKY62	augustus39209.t1	F	GGCAACCTACTACTGCCTCT
		R	TGGTCAGAAACTTCGCTCCT
LcWRKY77	augustus38956.t1	F	AGATGCCGCTCCTAACATCA
		R	ACCTGCTTCTGCCCATACTT
